# Supplementary material for: Erratum: BatTool: an R package with GUI for assessing the effect of white-nose syndrome and other take events on Myotis spp. of bats
Source: Source Code Biol Med. 2014 Dec 20;9:122. doi: 10.1186/s13029-014-0028-9 (PMC4289230; doi:10.1186/s13029-014-0028-9)
Supplement: Additional file 1 — This file contains the needed files to run the model as well as the package in both tar.gz format for Linux and OS X as well as the .zip _le for Windows. [file 13029_2014_28_MOESM1_ESM.zip › ESM/1181704568151516_add1.r]

### Load the library
library(BatTool)
??BatTool ## for help file

## to run the model 
genus = "Lasiurus"
### My 3 options for species are:
# genus = "Lasiurus"
# genus = "Myotis"
# genus = "Pipistrelle"

## Set model parameters 
nYears = 20
reps = 100 # 100 used for demo, use 1000 when running tool for assessment
lambda.lo = 0.98 # lower lambda value
lambda.up = 1.09 # upper lambda value
A0 = 1000000 * .8 # starting adult population 
J0 = A0 * 0.2 # starting juvenile population
EnvSto = 0.02 # level of environmental stochasticity 
K = 10^7 # carrying capacity 
dmst= FALSE # turn demograhpic stochasticity on or off with TRUE or FALSE

#########################################################################
## Reference scenario 
system.time( # system time tells us how long the model runs
            outRef <- pop_stochastic(reps = reps, enst = EnvSto, dmst = dmst,
                                     nYears = nYears,
                                     lambda.lo = lambda.lo,
                                     lambda.up = lambda.up, genus = genus,
                                     A0 = A0, J0 = J0, K = K)
            ) # end of system time function

write.csv(outRef$tpop, file = 'ref_scn.csv')

#########################################################################
## Scenario 1 

#########################################################################
#########################################################################
#########################################################################
## Take matrix for model
## The folloinwg is from the main_pop help file
## takeParA: Matrix of adults bats taken for each season. Each year is a
##           column, each row is a season: 1) Winter, 2) Spring, 3)
##           Summer, and 4) Fall. For example, a column if takePar[10,] =
##           c(1, 2, 0, 9) then during year 10, 1 bat would be taken
##           during the winter, 2 during the spring, 0 during the summer,
##           and 9 during the fall.


## this is an eample of 20 years worth of take that affects adults
takeA = matrix(nrow = 4, ncol = nYears, byrow = TRUE, data = c( 
                                                          ## Winter take
                                           rep(0, nYears),
                                           ## Spring take (insert "c(take by year or rep(#, Yrs) 
                                           ##to apply same amount of take over several)
                                           c(8000, 2000,rep(3000, 15),0,0,0),
                                           ## Fall take
                                           rep(20000, nYears),
                                           ## Summer take
                                           rep(0, nYears)))

    
## Print take matrix to screen
print(takeA)

## Note that you may also create a matrix in R if you wish to custommize
## The survival
outTake1 <- pop_stochastic(reps = reps, enst = EnvSto, dmst = dmst,
                           nYears = nYears,
                           lambda.lo = lambda.lo,
                           lambda.up = lambda.up, genus = genus,
                           A0 = A0, J0 = J0,
                           takeParA = takeA,
                           K = K
                           )

write.csv(outTake1$tpop, file = 'yearly_results_scn1.csv')

#########################################################################
## Scenario 2

## to compare different take scenarios, copy TakeA and change take numbers 
takeA2 = matrix(nrow = 4, byrow = TRUE,
    data = c( 
        ## Winter take
        rep(0, nYears),
        ## Spring take (insert "c(take by year1, year2, etc) or rep(#, Yrs) 
        ##to apply same amount of take over several)
        c(8000, 2000,rep(3000, 15),0,0,0),
        ## Fall take
        rep(20000, nYears),
        ## Summer take
        rep(0, nYears)))


## take of Juveniles
takeJ2 = matrix(nrow = 4, byrow = TRUE,
    data = c( 
        ## Winter take
        rep(0, nYears),
        ## Spring take (insert "c(take by year or rep(#, Yrs) 
        ##to apply same amount of take over several)
        c(8000, 2000,rep(3000, 15),0,0,0),
        ## Fall take
        rep(20000, nYears),
        ## Summer take
        rep(0, nYears)))

outTake2 <- pop_stochastic(reps = reps, enst = EnvSto, dmst = dmst,
                           nYears = nYears,
                           lambda.lo = lambda.lo,
                           lambda.up = lambda.up, genus = genus,
                           A0 = A0, J0 = J0,
                           takeParA = takeA2,
                           takeParJ = takeJ2, K = K)
write.csv(outTake2$tpop, file = 'yearly_results_scn2.csv')


#########################################################################
## Scenario 3
## Includes WNS

takeA3 = matrix(nrow = 4, byrow = TRUE,
    data = c( 
        ## Winter take
        ##exmaple of making take stochastic over time using poisson disribution
        ## Note that each year will have the same take for all replicate
        ## e.g., if year 1 is 1,990 and year 2 is 2,008 then all
        ## 1,000 replicates will use these values. This assumptionn requiers
        ## Though before including stochasticity as part of an assessment 
        ## n= number years take will occur, lambda = mean number of take
        rpois(n=nYears,lambda=2000),
        ## Spring take (insert "c(take by year or rep(#, Yrs) 
        ##to apply same amount of take over several)
        c(8000, 2000,rep(3000, 15),0,0,0),
        ## Fall take
        rep(20000, nYears),
        ## Summer take
        rep(0, nYears)))

print(takeA3)


## Read in WNS file
WNS <- read.csv('./Editable_input_files_by_User/whitenoseProbabilitiesIb.csv')[, 2:22]
print(WNS)
wnyears <- WNS_input(inf.pr = 0.05,
                     yrwn.inf = NA,
                     reps = reps,
                     nyrs = nYears)
wnsSur <- wnsSurvGenerator(wnyears = wnyears,
                           reps = reps,
                           nyrs = nYears,
                           wnprob = WNS) 

wnsBirthA <- wnBirthEffect(wnyears = wnyears,
                           nyrs = nYears,
                           wnprob = WNS,
                           AgeClass = "A",
                           reps = reps)

wnsBirthJ <- wnBirthEffect(wnyears = wnyears,
                           nyrs = nYears,
                           wnprob = WNS,
                           AgeClass = "J",
                           reps = reps)

outTake3 <- pop_stochastic(reps = reps, enst = EnvSto, dmst = dmst,
                           nYears = nYears,
                           lambda.lo = lambda.lo,
                           lambda.up = lambda.up, genus = genus,
                           A0 = A0, J0 = J0,
                           takeParA = takeA, K = K,
                           wnsSur = wnsSur)


## Save results to CSV file 
write.csv(outTake3$tpop, file = 'yearly_results_scn3.csv')


###########################################################################
###########################################################################
## Plot results 
## finding min and max for plot
minPlot <- min(c(outRef$tpop, outTake1$tpop, outTake2$tpop, outTake3$tpop))
maxPlot <- max(c(outRef$tpop, outTake1$tpop, outTake2$tpop, outTake3$tpop)) 

##to bring up plot
x11()
## creates 2x2 plot
par(mfcol = c(2,2))
## plotting baseline
plot(0:nYears,
     outRef$popSummary[2,],
     ylim = c(minPlot, maxPlot),
     type = 'l', col = 'blue', xlab = "Years", lwd = 3,
     ylab = "Population size",
     main = "Ref plot")

lines(0:nYears, outRef$popSummary[1,], col = 'blue', lwd = 3, lty = 2)
lines(0:nYears, outRef$popSummary[3,], col = 'blue', lwd = 3, lty = 2)

##plotting outtake 1
plot(0:nYears,
     outTake1$popSummary[2,],
     ylim = c(minPlot, maxPlot),
     type = 'l', col = 'blue', xlab = "Years", lwd = 3,
     ylab = "Population size",
     main = "Take 1")

lines(0:nYears, outTake1$popSummary[1,], col = 'blue', lwd = 3, lty = 2)
lines(0:nYears, outTake1$popSummary[3,], col = 'blue', lwd = 3, lty = 2)


##plotting outtake 2

plot(0:nYears,
     outTake2$popSummary[2,],
     ylim = c(minPlot, maxPlot),
     type = 'l', col = 'blue', xlab = "Years", lwd = 3,
     ylab = "Population size",
     main = "Take 2")

lines(0:nYears, outTake2$popSummary[1,], col = 'blue', lwd = 3, lty = 2)
lines(0:nYears, outTake2$popSummary[3,], col = 'blue', lwd = 3, lty = 2)

##plotting outtake 3

plot(0:nYears,
     outTake3$popSummary[2,],
     ylim = c(minPlot, maxPlot),
     type = 'l', col = 'blue', xlab = "Years", lwd = 3,
     ylab = "Population size",
     main = "Take 3 with WNS")

lines(0:nYears, outTake3$popSummary[1,], col = 'blue', lwd = 3, lty = 2)
lines(0:nYears, outTake3$popSummary[3,], col = 'blue', lwd = 3, lty = 2)
