# Supplementary material for: Erratum: BatTool: an R package with GUI for assessing the effect of white-nose syndrome and other take events on Myotis spp. of bats
Source: Source Code Biol Med. 2014 Dec 20;9:122. doi: 10.1186/s13029-014-0028-9 (PMC4289230; doi:10.1186/s13029-014-0028-9)
Supplement: Additional file 1 — This file contains the needed files to run the model as well as the package in both tar.gz format for Linux and OS X as well as the .zip _le for Windows. [file 13029_2014_28_MOESM1_ESM.zip › ESM/1181704568151516_add10.csv]

	Year 0	Year 1	Year 2	Year 3	Year 4	Year 5	Year 6	Year 7	Year 8	Year 9	Year 10	Year 11	Year 12	Year 13	Year 14	Year 15	Year 16	Year 17	Year 18	Year 19	Year 20
Sample 1	960000	1261748.08385314	1207215.87084025	1288982.68436412	1301419.50092904	1355468.26303395	1399517.36962185	1446903.95423081	1487533.32225223	1529214.91308624	1552858.07663788	1543301.89060753	1569203.31404141	1636368.93572241	1752861.3934165	1895171.01341174	1937693.42161197	2033061.93058418	2103182.77893165	2251096.16119333	1917484.48741345
Sample 2	960000	1006891.23948532	939587.55246162	907113.733907858	831908.923943128	799236.509343957	771749.601034369	757676.065648771	567764.105750351	414720.873059982	258478.251682096	130208.728668047	41911.7121561675	3480.62140966014	0	0	0	0	0	0	0
Sample 3	960000	990846.122444617	988907.808547234	979519.657427476	983732.941182701	946528.919648882	895186.516448415	899572.850748884	890689.228969185	876874.863149503	877720.638794853	849872.808893487	805447.076199138	755843.663825549	727191.730641955	712914.281919377	691157.63156386	646040.777357822	425801.513406595	268315.5482196	162789.173094131
Sample 4	960000	1105377.80935645	1157339.27813138	1196702.66426541	1250709.82383964	1324825.94248806	999398.080009607	847671.487388199	699313.236212411	578600.131980427	452463.008209345	322996.879920113	199382.793914967	142342.897289768	86834.6062773919	34476.3817700675	10112.2631822515	0	0	0	0
Sample 5	960000	1209432.9583935	1153764.45951295	1125813.17197014	1092341.48285486	1088328.66513448	1065724.37245494	969558.831845491	927808.826980867	837073.355452419	765250.306746739	717293.141977637	682824.631972714	632511.822352094	571368.824472855	499961.906562112	458868.656956922	396754.207388613	360932.491564288	310583.3908089	269123.550466448
Sample 6	960000	1263184.89462657	1165766.66486214	1231957.52912381	1181849.21179334	1189917.43104007	1214904.81618409	1210694.48113276	1176886.28988339	1149831.36627508	1162532.57686617	1145342.2353904	1154264.19110356	1146508.01778569	1159340.33985399	1139643.18736711	1105768.5331748	1103106.65819154	1121931.52932581	1098806.15523736	1098164.07636748
Sample 7	960000	1337361.93599912	1333634.62210413	942518.859647116	697899.449836892	513901.572015622	357653.677815393	236236.161095316	138287.74440792	43477.594549468	5622.46356072517	0	0	0	0	0	0	0	0	0	0
Sample 8	960000	1076778.55866198	1025549.97062012	1020795.82985583	1026187.47990342	988541.795051635	962100.620405775	966934.889210112	953700.782413948	920698.972899104	907476.742521982	878424.61966273	864606.179029928	844873.416843968	851809.799124226	833181.930344005	550834.471103058	399301.223974367	249922.078888717	147218.546703896	68366.2330311773
Sample 9	960000	1126501.14520299	1031992.02897344	972134.683996933	911801.08604968	875483.445987617	835027.565491911	782628.837814972	736044.523846624	674803.194389176	647477.039848102	603620.16174377	540356.575705377	504724.456262936	446010.802799355	410907.964451001	350866.943619112	296687.759371673	249188.146519605	198428.09820343	146580.691455049
Sample 10	960000	965038.884044362	1008964.78279014	1024308.21848457	1055937.41204326	1052958.67590438	1081266.19180083	1131048.47559199	1129809.54443433	1184095.58539125	1227288.57326864	1274940.23936689	1323250.34768133	1364656.13361818	1434461.52701833	1520714.66541078	1588919.1802616	1697245.69253739	1762328.26876801	1865208.18036122	1984796.47587617
Sample 11	960000	1063593.27245319	1067166.79430451	1087365.19827323	1086395.0963649	1113996.40892718	1154374.36797606	1166417.7235682	1164496.17317817	1209226.08263843	1240179.9379933	1223942.94520571	1229819.49255371	1252183.95546526	1267866.52991471	1321592.99845998	1367028.00884281	1404599.64993679	1454897.8461762	1486168.87890639	1536648.67107459
Sample 12	960000	1252692.84460617	1242458.80988441	1335579.3822464	1375772.63382586	1389372.87207186	1441720.2533142	1455281.86581989	1510983.45104662	1572385.9962615	1648033.67837436	1747538.45619637	1333245.66866327	1145840.12150789	914131.291549513	629434.035640605	485839.379635387	344996.741870929	250589.126544821	184871.566777031	125894.100430062
Sample 13	960000	1077923.960904	1041866.8738078	993403.451370422	943005.066867253	898817.455972867	863913.751623455	807268.340086197	795602.193857256	741772.132207984	679901.866418002	415307.604046584	297552.869013679	182174.262903222	78719.4977129447	12396.08526214	0	0	0	0	0
Sample 14	960000	1059437.93796461	1087549.87070822	1051770.904834	1080938.64503619	1067921.06998264	1091285.87736295	1064032.00683438	1068363.86538691	1064081.18551837	1100553.84967915	1086678.33374299	1117706.49653928	1085390.01784951	1088534.44259501	1105658.9906472	1109791.47139005	1104704.44863203	1120292.38034205	1127365.25085464	1151832.02236553
Sample 15	960000	1050767.17115526	1014294.274829	926148.174461233	691500.305855179	464009.516926782	276419.143775776	168424.212267713	62594.3588183987	12158.2943393405	0	0	0	0	0	0	0	0	0	0	0
Sample 16	960000	1141991.06818449	1139828.95452416	1209137.82464565	1275153.1846809	1346896.72565183	1412750.86733189	1456333.77121317	1557879.56821683	1679841.97174693	1732253.07545855	1854237.09410041	1959634.5915816	2114025.23962949	2246724.87491129	2349462.99908134	2514492.06855939	2647764.4690985	2867393.90379736	3039705.01786252	3217065.68977843
Sample 17	960000	1123218.55705599	1109249.68468221	1128986.78310879	1167301.9368244	1186827.40792477	1175940.26362277	1173774.92977411	1241129.71384009	1294341.88834868	1354154.78877435	1460172.82293163	1525247.01444794	1574179.20970866	1686989.58690922	1242101.28945987	1023729.5192247	796622.78680634	649586.933759172	486092.632986725	346095.836869892
Sample 18	960000	1044029.31481394	678823.404243693	420402.020699952	274364.526859119	149213.020997864	60349.4993802138	11253.8356858878	0	0	0	0	0	0	0	0	0	0	0	0	0
Sample 19	960000	937764.761766336	889373.167127133	836175.071645119	799659.555919864	751854.024937347	709091.421635817	643767.547884166	593612.541152228	549239.555575182	510544.883279061	460019.684021727	403192.845024175	356253.657964706	312226.71209084	257208.070888703	204342.065959891	157747.994106576	113353.798116402	67727.0589601414	23376.2452745558
Sample 20	960000	1409683.08381603	1339595.95501841	1414145.58223678	1466426.41286923	1544074.98258847	1645195.54785629	1728423.30201326	1797715.49091197	1870202.03053946	1866185.35829099	1970508.9100505	2042773.58422369	1575305.86951547	1292122.91278125	1036379.38853669	847449.978741078	558333.187073734	398055.948413698	261491.673785055	192178.105827821
Sample 21	960000	1144127.65002856	1123048.01788167	1118636.88900807	1141987.63120465	1149856.76621542	1154910.98677732	1196780.19068417	1229256.83855349	1291662.87230927	1313559.46267189	1374112.74121335	1423918.26626619	1466489.51527443	1512081.9801943	1565234.22908279	1573813.89331677	1660551.00130485	1325544.34971177	1033251.67788629	809781.485494892
Sample 22	960000	981150.249000113	989275.311976179	968291.365182383	954533.002548252	951619.935796408	929744.763039388	903883.940404161	871675.926678678	860802.939665164	825934.773279145	785232.648443889	786182.536198065	744787.028164945	699411.550713721	690031.014945891	650214.993466612	604420.608601672	589408.738217032	569383.215735347	534803.286883903
Sample 23	960000	1219885.93261544	1187559.26192481	1233766.19736138	1221377.92109494	1192211.62472633	1176885.16691017	1153489.23610278	1145558.39469568	1159427.16783583	1129061.86555712	1155737.80293719	1151383.25767073	1110234.8996957	1128093.97074767	1075633.51972821	1017284.94351308	1057156.50918843	1080148.31716163	1013508.28322543	980190.827189698
Sample 24	960000	942396.082048426	869585.848251775	658652.36225646	421834.484549282	254059.896962602	157134.513799911	64157.1827601333	8968.75249395857	0	0	0	0	0	0	0	0	0	0	0	0
Sample 25	960000	948617.920922675	928652.799992477	889726.309407485	867458.318098685	831967.578862144	793775.853531439	759819.813354414	730924.303743022	714608.986474039	683432.778933018	640681.793719364	599362.493118321	564487.000334369	518824.151744568	475076.778483179	441381.140864702	395063.459689152	268305.305478819	153522.365107673	80774.673650889
Sample 26	960000	1103954.22111913	989553.035752165	908675.246118396	825820.186053048	735784.300002675	647559.92630606	571109.605956114	507332.74696009	421342.227810142	344663.563401981	280114.573767948	218278.277035378	155685.42556168	89828.4635076782	29499.886189237	1910.55237326495	0	0	0	0
Sample 27	960000	1089361.37687919	1027280.83488213	984045.755760288	976671.395016602	986920.570474886	751818.456548215	516326.011537171	366721.406931325	243541.977132076	122253.379114408	46270.3643556065	6319.85562610106	0	0	0	0	0	0	0	0
Sample 28	960000	1012299.44546708	938275.818549477	888959.516028319	829516.849385006	769905.808145961	731711.716982903	691820.587326708	652266.18504683	607616.065002935	567672.81893115	530897.888689165	484627.345521235	442405.360323916	410138.516454264	362847.640666921	303394.508144397	252488.450971443	205302.073689565	158089.234349866	112470.515282285
Sample 29	960000	978632.575767173	921647.848443395	898974.377707574	833178.884377528	798227.755499402	768088.528631174	732580.814942341	695385.711259729	663580.437266265	629776.399739056	589958.660305246	530362.080077215	492163.317539999	432974.65298857	381964.186884074	328694.279261555	283725.757034511	192766.463291763	113809.963056714	47829.5875708594
Sample 30	960000	1061647.70344558	940211.366162835	888173.293109166	842561.533588504	769655.120859396	736052.915487339	689226.742370403	625012.246887713	561715.965390502	516078.373115314	452308.287635491	383205.600167821	331071.684094652	266853.756041977	198682.76459166	141010.849882938	80945.8691417315	29629.1620598768	3849.70578545707	329.978152399336
Sample 31	960000	1181133.13586228	1137613.61306615	1085648.13094584	1027615.41257212	1015461.25756252	985632.594872913	919052.468982687	895270.903502374	831218.270208767	792523.122902644	738204.299645392	689380.380914397	635727.430209745	593125.079960811	563094.115215898	520197.353993587	309446.886517887	181125.550225157	90179.8231027893	40992.007718599
Sample 32	960000	1091049.83896347	1056227.2086447	1074224.49555801	1064558.93205332	1047227.05231544	1065734.48078926	1091465.00940722	1139570.3801788	1118111.25008628	1133506.06498564	1116700.74298877	1144320.64616566	1151586.59464385	1159139.06364126	1164936.93526963	1182834.82010405	1210886.21805886	1204552.30997112	1177839.31225185	1180039.29119142
Sample 33	960000	979323.835419648	928000.776052044	883963.925634334	827311.50889241	784211.168972927	714808.327400734	482499.039745261	334564.534248182	184941.025539382	96005.1952489217	26899.4189367476	1241.97729470988	0	0	0	0	0	0	0	0
Sample 34	960000	1062033.06549069	966720.895205811	896327.149222574	820140.874037261	747448.871054921	664194.760673591	611574.742823738	542074.156984676	480905.441609755	422932.347638691	360310.693473442	289358.361175549	227133.402068643	120557.520481419	35374.3667916032	1755.2951446001	0	0	0	0
Sample 35	960000	1073458.13570933	1105481.33878319	1105365.2363753	1142026.88226165	1150749.51442243	1211949.89324086	1215678.38605572	1234114.02111879	1261505.59201429	1317017.27764581	1076965.02837574	782978.166385447	543461.619584691	353949.075021974	226943.247633158	122976.892277503	50389.8276118801	10234.8341427701	615.85733496827	34.9770430066275
Sample 36	960000	1051573.82663438	920829.653299714	884825.17870849	828020.362231359	759915.185520242	708846.301497603	655149.894238443	581098.438449141	516045.81185613	444599.784631943	399318.480275456	328059.014825533	264819.515919582	138064.111498067	37849.7932629505	1085.74060266723	0	0	0	0
Sample 37	960000	1259454.04376805	1222261.35688056	1165980.2129428	806022.707171695	556493.99156909	368342.728312848	226258.945872501	127708.104974029	46521.6105973903	9323.79280461315	0	0	0	0	0	0	0	0	0	0
Sample 38	960000	1103213.75628444	1123850.25925476	1140856.36823162	1184030.87525056	1205595.44816271	1231249.38091508	1252301.90315087	1275039.84416584	1309281.43693811	1362786.4537437	1421543.72321537	1483862.07695213	1534364.00625047	1569860.90419605	1660671.08030994	1744002.88471858	1866918.66997779	1999129.01668987	2139947.25983677	2231206.54634421
Sample 39	960000	1138686.54744658	1100423.99032063	1132954.26033791	1108291.05464368	1082521.76910166	1117916.16712824	1145312.36112282	1137991.52089252	1161939.43964463	1167725.97432576	1141207.0819349	1135101.51691748	1172307.91210274	1158401.70318022	1137636.64531146	1139929.56343645	1130127.27486182	1142350.68804556	1132002.30520718	1092003.73517489
Sample 40	960000	1082584.58654675	1055596.35802706	1040383.52782932	1017281.20253283	987864.251698605	965248.333656437	922398.653020506	887876.501174198	841636.061663193	789353.900164784	750121.960039044	709765.637267768	661047.967850553	622920.203750784	576714.303876565	537144.63953971	480163.096760493	431487.399672915	310381.489300851	175580.842107551
Sample 41	960000	1133924.94108118	1099758.0614431	1121918.96778582	1093077.77775905	1081283.52372897	1046182.42779458	767864.525985807	512215.040285223	326330.935629621	222660.77356481	113550.580159214	30697.8472230032	0	0	0	0	0	0	0	0
Sample 42	960000	1050013.90625251	1004225.80890484	762190.58760864	505961.387520589	349423.249703216	232711.857294284	126583.860484717	42577.4534243611	6624.22097094237	0	0	0	0	0	0	0	0	0	0	0
Sample 43	960000	1268322.58642554	1297402.88961849	1270683.08906538	1286292.09895826	1279469.10555367	1278694.35429691	1248879.82360429	1299854.7027262	1309922.27347971	1361861.05880204	1345949.34997597	1355176.45664841	1342349.32651205	1313795.86408611	1328178.04205856	1312726.31875448	1281278.07057409	1267865.30093712	1290335.46170274	1295606.67796136
Sample 44	960000	1188806.90481896	1185671.94203051	1260591.24433173	1310868.67232114	1293205.74280785	1389248.15827766	966412.321993843	803642.62539165	630378.5626482	452333.757191845	292224.144141854	198584.062855441	98764.8186630008	35245.8946883974	4196.25278276591	0	0	0	0	0
Sample 45	960000	994137.636272252	690884.929056271	532620.756464272	366184.758630965	250879.901400098	140993.584575741	65040.1188193706	12755.1497363334	0	0	0	0	0	0	0	0	0	0	0	0
Sample 46	960000	1000864.92034973	1013480.72146363	1016165.82215243	1031574.28422949	1050303.72374547	1045283.76893643	1064868.35221916	1067227.63860905	1089607.07437786	1118790.6014109	1118731.2308332	1119050.80558595	1115609.71838187	1126692.10021433	1126903.70942234	1178439.03502686	1189074.28517023	924829.518894309	693022.715593199	563623.03858959
Sample 47	960000	966469.58761282	874116.392721232	823833.828119299	756447.640473168	683457.683190314	440971.817014739	270749.373092837	132362.577464299	40703.0307844682	4362.1646716409	0	0	0	0	0	0	0	0	0	0
Sample 48	960000	1035715.22564414	1023765.72422541	1046234.95277245	1051473.43465379	1036565.90690593	1088846.23524818	1075805.15971242	1105664.33148599	1111327.25081579	1095824.14480849	1058041.58235846	1085860.99546497	768157.723443545	626998.072313582	484485.224118016	324519.767196577	206634.540821711	119814.865846121	58105.606400813	25000.5396636507
Sample 49	960000	1158742.50987241	1047113.23650905	1030720.27469521	953726.10733578	884838.518969706	860952.499783142	791843.792771462	736948.165310593	680452.461708262	606296.369462424	565562.779873469	488168.116356295	429434.658043281	384373.624247123	230672.702922463	121574.795656139	23920.8370578449	517.128037153735	5.64477254370672	0.0513648159325845
Sample 50	960000	969400.013345192	932038.498768922	902366.486280031	832865.273932933	788452.985628145	757623.962038365	693674.642894129	661919.126705744	618020.941373646	575684.608611579	523739.501378626	470862.5666844	429761.717332289	390615.589565275	341746.582416867	202115.507538726	101198.716935357	29913.4335449749	6996.63018915625	1388.16979570135
Sample 51	960000	1042344.57461118	962607.725502052	909751.072482351	679072.564749036	505838.51490904	301101.863072547	159928.748781006	70548.705446265	16130.4781472871	0	0	0	0	0	0	0	0	0	0	0
Sample 52	960000	956635.130444584	941048.71229709	948149.363836382	914057.23308147	915023.33444572	874329.627551215	852539.134558746	824611.377186963	797566.560840597	592107.698996553	416392.652854758	263504.906121562	149622.047453361	74216.0618036475	13382.5456720202	0	0	0	0	0
Sample 53	960000	1006544.16642218	986893.608898348	992917.859997187	989001.064085058	991223.43356418	981400.534744317	973997.129505767	973286.732274989	971291.290532199	968594.686345162	990015.400724152	967150.678482869	939412.726423387	922595.940165098	930117.498874338	930318.818525027	917824.968988206	894183.258918662	863404.782627842	854441.987992376
Sample 54	960000	1114675.91476333	1069166.0181946	1070493.62171612	1100400.43931144	1090025.15480515	1080494.4444626	1057436.0307456	1127127.40821036	1118006.60002175	1130234.98010549	1128555.92378524	1114727.31152293	1085541.81969112	1090935.28574631	1123282.21892359	1117627.32016378	1165536.51271846	1188575.41752376	1228659.00218603	1230047.40008856
Sample 55	960000	1047186.80611855	993986.371507064	938217.35752225	880343.701958667	848235.584811896	796701.359329023	735960.036855896	671333.982409829	640035.952530699	579602.220826047	538543.969587862	485157.896173892	415981.476733813	358620.437536273	293901.638013046	184262.712290277	102702.364344354	35047.2126051226	9373.45565213818	2447.93941219294
Sample 56	960000	1237593.69491353	1189974.41746172	917324.284415089	770078.806957168	596860.430146701	445223.448425645	290751.292523915	191483.270912449	109936.549510219	48536.5585631842	7094.96820393559	0	0	0	0	0	0	0	0	0
Sample 57	960000	1183970.97903668	1082318.81992541	1013235.16960846	938317.703126316	881037.900531669	840595.126559187	795029.696234444	736709.155561844	685824.479184129	623184.082021263	575133.110436433	509864.812343501	453958.656970164	388470.037101139	325571.154088484	271051.053603836	216995.882010197	165185.17524507	115787.775770372	63871.0378996582
Sample 58	960000	1104440.15041616	1170280.55786229	1195402.76690293	1196688.20383307	1245761.00844487	1289255.65271746	1303677.11044222	1346465.3083487	1433866.87891662	1474207.12092019	1532347.5409432	1600698.83647335	1729480.1356985	1786753.90509506	1915235.77939773	1987093.59658099	2125067.10904839	2239418.36222291	2404753.87111552	2549312.1889427
Sample 59	960000	1135326.61166145	1082284.20040735	1055465.19618131	1106507.97673579	1082272.02354194	839347.259821648	622324.792863379	468180.630636305	307240.139071211	200910.527637046	107337.485030287	33182.4704092226	1769.18828180721	0	0	0	0	0	0	0
Sample 60	960000	1416989.56205308	1335742.63385054	1381853.99334166	1074076.07297539	805297.406849877	586744.772040052	382143.881956084	243913.226617594	137456.277415505	45615.4526374222	3189.36431605601	0	0	0	0	0	0	0	0	0
Sample 61	960000	939576.049190829	947983.031893309	898250.218300564	865907.47032024	849996.221928513	802007.348652482	742144.7241534	711878.464530981	683877.816026601	671747.82325204	642713.766699371	613178.488982869	582588.535034077	556584.234165234	511537.538408611	469906.034404913	432156.238217901	393890.853476883	357305.466186832	320890.939211572
Sample 62	960000	1204370.09768976	1091581.58115803	1070908.1377657	1022884.38504307	1011541.78449537	965786.946747345	963175.918297416	894651.075719732	861283.683861024	642142.528332929	465510.554571453	284240.862950339	152818.790644722	65266.4579798604	8758.87303386518	0	0	0	0	0
Sample 63	960000	938657.109976406	876313.006596176	823588.60444052	792947.46708328	747761.241898489	684716.019753292	625321.22980409	569991.91430202	520109.521348552	470500.231314439	276456.847844472	155108.408258004	82159.208738433	16783.8414064917	411.159657248991	0	0	0	0	0
Sample 64	960000	999353.069100661	956624.434221725	961204.367978881	944498.501387085	662591.598354188	534547.374839039	345551.015388403	210555.709041514	128017.390416313	51699.6170634924	12472.9330263145	425.404020985633	0	0	0	0	0	0	0	0
Sample 65	960000	1173100.41357706	1125469.59762614	1166354.64111572	1165340.5172999	1168325.45489503	1199979.05747144	1266259.34284224	1273317.0065946	881343.002033728	600685.150420603	396473.604967241	229252.983519765	141267.785276583	61200.4486659128	10393.6351681534	0	0	0	0	0
Sample 66	960000	1368475.37106379	1265382.01557493	1266139.63047423	1313363.28658448	1293938.11040328	1329334.45743619	1391347.02416758	1409247.00888101	1418510.07094598	1443528.86666975	1424508.8513935	1061024.70924977	756036.737240917	476540.239653824	310966.896196513	192405.188304193	77440.6662167933	21827.7186561062	2600.22143335127	311.149267064045
Sample 67	960000	1185534.69055211	1152761.15346406	1194580.88013976	1198218.41826712	1195948.20792537	1258332.31970906	1271138.75645364	1307515.57289924	1286871.43250862	1311371.88964713	1339720.26245564	1343100.50295546	1339370.00602091	1357051.3862538	1317435.11731563	1351795.14740038	1344413.08741276	1351546.72528638	1349426.94366773	1376278.97545979
Sample 68	960000	1284585.96595685	1256267.66175721	1266021.08454398	1262066.83184384	1257775.90399293	1244960.56906243	1205493.64646467	1199464.00741514	1185312.29984799	1211744.3085622	1212259.56330034	1187081.13307891	1224404.52946713	1239995.21859053	1174142.29580739	1189681.44450049	1188928.39122242	1216897.98046384	1248942.16378171	907929.628777456
Sample 69	960000	1156898.20657973	1031005.10552727	963395.205428915	898191.691135309	838056.82984531	788987.743667935	725957.317991101	641805.482458323	587063.942073854	518649.487248475	463596.379398973	396525.179173868	326584.367519246	255260.124875166	186849.189121521	123562.420233584	58669.1439903789	17010.369900648	1333.12714090808	98.0856713923634
Sample 70	960000	1067439.73665644	1030236.16412741	1041570.31106644	1032007.36731902	1021022.45514299	1036082.72270938	798783.20733081	597855.24861439	409460.268716277	253336.140287629	144940.318134642	58147.6233878991	10590.5899824936	0	0	0	0	0	0	0
Sample 71	960000	1004544.04311727	980577.784963107	951003.800800521	936568.559244945	877824.447377378	837564.927486818	842858.676446594	847407.147156558	792262.608064067	755934.819436018	738497.927597139	706365.33863787	683448.281543443	659358.056397197	628973.304501919	433950.165337404	306218.217782391	215018.448781816	129034.881742113	55381.3822072727
Sample 72	960000	1298149.11418461	1273814.63152492	1318300.49337041	1306284.8317364	1310553.03594	1306815.21803811	1333650.06403508	1356094.21386996	1380545.66456023	1420604.28183306	1446107.7269345	1488614.63205848	1047933.48791551	744033.587290385	599562.131577704	373471.601530771	249417.642242524	171308.171036242	92055.2475281044	32388.8090307922
Sample 73	960000	1038202.83960974	1054540.8548621	1083799.2190418	1095430.42101342	1104033.99404356	1146158.48363279	1151749.87240365	1202534.79520297	1208068.06934228	1237230.66515432	1251340.85322099	1279347.67572122	1288908.91915534	1316568.76111866	1016766.00828342	760808.13098708	509283.419710456	339185.354101931	246958.229147606	178682.912420039
Sample 74	960000	996148.786359885	1014238.52166852	1061891.03817803	1086945.05192195	1113833.98936414	1133485.24373167	1174161.76618103	1230840.76434322	1309935.37618657	1380973.94539937	1420181.58013065	1474450.48315394	1527185.19875328	1588676.80135605	1688454.10968863	1739180.07557704	1473707.77741857	1067215.47849016	809441.191193339	578017.655987563
Sample 75	960000	954562.08873039	891830.867814059	835724.328952512	809858.109583061	783419.047257506	610916.279050272	461062.984633519	271492.538720092	146583.134537	59161.8618256406	10442.7727212817	0	0	0	0	0	0	0	0	0
Sample 76	960000	1114541.29012861	1118850.25713905	1096190.74402437	1063030.71339643	1007553.72280275	973781.009324829	939415.343003446	900729.945221485	825093.480417412	790124.032261227	589740.623572769	402828.819465838	261122.07528493	161708.892644667	68767.7885175429	18399.0008742678	312.17379159864	100.359676741781	30.2779487273384	10.7307066392378
Sample 77	960000	1004051.75876362	954486.464084179	920990.037172597	874583.18170303	801066.055394365	733978.62202228	684727.955256796	608143.497198054	533953.199755801	476697.940259579	405831.890404313	337457.948876701	283960.977251394	229703.932431384	169332.907250768	111301.233999799	51113.6346560716	17269.7583263478	4076.44132784998	958.066532932409
Sample 78	960000	1479321.12108907	1298994.17738288	1278037.56621958	1265870.12523332	1224650.30254383	1151045.18604874	1096069.22891646	1018479.26259064	959097.779948152	948063.734712162	664203.467719339	451380.494227019	304553.716854831	183669.893056807	67120.8129748781	7879.67590647335	0	0	0	0
Sample 79	960000	987421.944690939	938258.613930562	886638.889113678	862244.88730876	798519.059648071	734061.192051206	687716.680082277	649519.675322971	605199.619567271	551720.052904511	491746.57228868	416831.575827551	367804.338804497	318732.005497626	256739.246635999	205892.877915853	154719.00927065	107463.883283604	59012.1055659726	23309.1671800311
Sample 80	960000	1071807.51517505	1083758.17511409	1113070.79098974	871734.125444613	718467.371000761	549376.217568069	375876.228549444	254644.095067563	146603.070535155	57611.7496299056	12601.7985006894	0	0	0	0	0	0	0	0	0
Sample 81	960000	1277654.72022564	1220916.75544285	925045.49944507	620036.035586895	471068.486404425	279276.780484491	156461.9040241	64563.2713242464	11762.1500435608	0	0	0	0	0	0	0	0	0	0	0
Sample 82	960000	1039552.87317813	1013244.3333758	1019399.16180733	987262.190991179	1015074.12425776	1003839.42044173	962497.60751452	940027.806442209	908694.861483641	896176.062684141	864662.023388499	851914.560885498	801744.300124801	785816.616380444	768692.761296798	754222.152223024	715711.692992107	699006.624317609	648985.425137186	653610.927912885
Sample 83	960000	1179749.34735707	905164.341576695	671819.465856522	523370.766738135	321215.98008729	195885.24372764	93992.9733879654	22134.0899880043	0	0	0	0	0	0	0	0	0	0	0	0
Sample 84	960000	1172181.82913546	1094522.49725547	1032773.64086332	919268.40435205	867461.41064254	803102.654198938	720283.451051844	677296.574092425	601585.444307526	534317.437743883	462915.560925502	388584.25677806	318731.481869753	251962.369506408	182159.499685726	83996.5406629635	20956.655961629	5059.58806224613	1529.81525559675	377.896450536767
Sample 85	960000	1296174.31642727	1122651.52703272	1119169.05624569	1040318.32684498	971722.302666743	711763.619860042	428319.142380139	253545.591266027	132140.51129067	31926.2742526465	0	0	0	0	0	0	0	0	0	0
Sample 86	960000	1169732.20159925	1194411.44839081	1229906.62376295	1249707.69310145	1252711.24924076	1276885.62106045	1282813.08908489	1256698.91586672	1245214.03906978	1238985.54295414	1282022.35551445	1262798.72157111	1269253.80961525	1277580.07057271	1265485.42962349	1241287.40208907	1222672.37162323	1040178.3775051	830048.616270669	656260.319566418
Sample 87	960000	1024766.12365779	1004015.59057547	1000811.76878115	1019575.72259201	1018415.84999843	1040797.00972104	1002514.93470096	975376.069103837	966291.475643713	965633.133678022	954733.454479317	936534.176443409	908058.118321221	887478.826659294	841457.772490221	833943.603297684	806969.087729169	802349.604521152	764529.92042917	729897.273992287
Sample 88	960000	1078042.50874106	1085531.36519122	1076454.94746734	1078322.22414301	1078723.09664746	1058952.05575669	1051947.79936111	1039748.10767154	1068641.22566524	1091428.58211007	1103545.27826951	893814.174706399	635904.755689633	461431.924166695	352810.720569308	208136.113316737	96612.7114444903	36302.3093446225	11526.7943076409	3294.78321845464
Sample 89	960000	1140027.54478419	845567.427453606	549293.303449039	365435.398462084	204665.934822751	96992.8106046434	22142.6350070731	0	0	0	0	0	0	0	0	0	0	0	0	0
Sample 90	960000	1115114.80720002	1129586.97708946	1139757.3454675	1122147.95549896	1094164.1865722	1150017.20357534	1139231.29034781	1138207.52312978	1132922.51605151	1140484.44405255	1158215.63908654	1158219.60534784	1155698.55966401	1198061.58649243	1210947.37886748	1164189.98398664	1149208.23542489	1137167.91831068	1147826.97260813	1155050.85377997
Sample 91	960000	1217050.0905997	1148233.70357789	1131292.62967692	1096437.55656853	1078754.19001039	1038945.13863673	985589.366496171	953847.59479713	901805.910600979	894691.444927256	822322.723831057	811961.249076348	768450.304414641	710950.090962218	649956.294880342	598044.725827967	528562.526142973	476643.208050299	442920.379506308	396950.918988767
Sample 92	960000	1037989.35562645	1027165.26885527	1000415.16535203	1011997.32927155	1010423.94099683	986959.825408077	965884.915277919	796653.590486531	551587.092376903	366226.146244121	249711.408406639	161589.005147997	71683.2436842308	14573.2734545936	0	0	0	0	0	0
Sample 93	960000	1336463.89909266	1324761.37286282	1307200.71056279	1307873.8125985	947481.943192476	705958.818190565	468940.914882581	273309.451838351	143408.607838122	46646.6776264511	5202.22845026928	0	0	0	0	0	0	0	0	0
Sample 94	960000	1189919.29162776	1155672.54827637	1206181.44058571	1229316.53331096	1027674.29969638	823351.240076765	680620.924557539	446856.269202457	316563.723033336	204871.368085739	114265.363800948	45562.5573957806	7633.52937894775	0	0	0	0	0	0	0
Sample 95	960000	973293.827730987	910325.715368923	899789.047650054	577500.873409638	341253.503054322	212801.144442637	109942.393256369	30852.070950393	3453.98173262039	0	0	0	0	0	0	0	0	0	0	0
Sample 96	960000	1171109.13414419	1100026.24983426	1116936.6798593	1133386.29474428	1116790.7255546	1077880.17491978	1047682.30871845	765426.543153798	581052.085169812	429483.987651072	285905.290674674	180413.524412442	82037.6318195428	16628.4807496929	0	0	0	0	0	0
Sample 97	960000	1371840.10011383	1312294.60164602	1391523.21766041	1398041.67945483	1516927.46241427	1611441.13515708	1682018.49355184	1420567.14477618	1087735.82619585	884064.499345097	680566.342435447	480796.806996514	366664.088479781	239681.111208885	169795.978957431	89083.6446062644	23902.400110974	2144.46922321929	197.831012226142	20.0782872415709
Sample 98	960000	914532.070077741	892371.01839406	860289.690422689	795093.936615533	741489.05527326	660745.625666782	613883.196719652	563592.470349009	503542.281456503	465149.460022098	410920.107723067	362135.947189047	302387.69191258	251930.499282772	202219.74452951	152526.189088807	97321.1513831236	54083.0105178568	16309.051713983	4454.01470092758
Sample 99	960000	1491255.38827862	1470081.10217366	1496823.18419273	1515742.40627171	1532369.1305958	1519229.45138429	1579568.79998593	1621543.66423954	1675065.14440195	1705207.49432872	1769728.38107048	1795821.96773441	1862495.17570687	2004686.6030706	2147244.72259063	2284978.08560536	2347573.89011389	2512211.9684653	2588568.74802891	2693761.09671153
Sample 100	960000	1051692.70861854	1021232.1612635	1038781.49437788	1039024.19104535	1047240.37926862	1041521.36264781	1088075.15331805	1099123.1739387	1143012.45311807	1142060.80566471	1189374.7885333	1203179.69037645	1217005.93081078	1224823.08065017	1230113.83072429	1265255.9239629	1296928.90789985	1305794.94285395	1329556.45975187	1350222.21094916
