# Supplementary material for: Erratum: BatTool: an R package with GUI for assessing the effect of white-nose syndrome and other take events on Myotis spp. of bats
Source: Source Code Biol Med. 2014 Dec 20;9:122. doi: 10.1186/s13029-014-0028-9 (PMC4289230; doi:10.1186/s13029-014-0028-9)
Supplement: Additional file 1 — This file contains the needed files to run the model as well as the package in both tar.gz format for Linux and OS X as well as the .zip _le for Windows. [file 13029_2014_28_MOESM1_ESM.zip › ESM/1181704568151516_add4.r]

##Set your working directory, <you need to change the file path>

setwd("Z:/My Documents/USGS_work/USGS_BATS/Thogmartin_population_model/BatTool_files")

library(BatTool)
demo(GUIcode)
vignette("GUI_User_Manual", "BatTool")
