# Supplementary material for: Erratum: BatTool: an R package with GUI for assessing the effect of white-nose syndrome and other take events on Myotis spp. of bats
Source: Source Code Biol Med. 2014 Dec 20;9:122. doi: 10.1186/s13029-014-0028-9 (PMC4289230; doi:10.1186/s13029-014-0028-9)
Supplement: Additional file 1 — This file contains the needed files to run the model as well as the package in both tar.gz format for Linux and OS X as well as the .zip _le for Windows. [file 13029_2014_28_MOESM1_ESM.zip › ESM/1181704568151516_add6.csv]

	Year 0	Year 1	Year 2	Year 3	Year 4	Year 5	Year 6	Year 7	Year 8	Year 9	Year 10	Year 11	Year 12	Year 13	Year 14	Year 15	Year 16	Year 17	Year 18	Year 19	Year 20
Sample 1	960000	1343091.5331006	1282279.13543049	1404291.20199995	1467288.48402792	1600152.98350146	1683286.39550307	1813347.41354536	1870127.44754494	2042614.19523809	2168017.19434815	2350276.68675454	2497498.67525031	2684881.70165175	2782252.4183552	3010679.02047247	3197273.43787042	3492109.03653753	3620027.63486423	3869724.36069591	4172109.86812994
Sample 2	960000	1072171.9913171	1065790.63001247	1019976.95621536	1048815.87076424	1006303.84201209	1007634.80540479	1014889.34657675	990729.918391211	981494.765084636	963799.839609454	973776.627122531	946231.498122413	966142.953231596	956747.1085926	939269.342454849	945849.883689181	956407.568657211	933781.814434075	880550.967376244	886084.697182806
Sample 3	960000	1157825.75924821	1183886.11637499	1269830.05660732	1305079.68286495	1368531.00870485	1471033.18483865	1590056.17963776	1649036.45276934	1783503.88925488	1868284.33711496	1951522.87601953	2033033.48876445	2074933.79355903	2160147.64745823	2333110.76936742	2452290.84213422	2606036.54772911	2619750.88808538	2840758.69777734	3010277.88580286
Sample 4	960000	1062882.43010984	1163272.97907934	1243799.48549347	1347158.12317453	1443570.01678629	1569104.67870129	1691216.04270123	1883643.81587646	2008708.76631108	2110293.10384408	2294268.91927591	2466250.82491624	2663065.68988457	2909532.79403085	3121545.26276672	3356715.55860214	3637626.45903764	3909956.93328982	4194722.52465831	4443419.54721765
Sample 5	960000	1079768.27308902	1082674.91980144	1129556.89573165	1126482.95665119	1130533.06553573	1136324.0680366	1144569.29342243	1140702.48314761	1182933.49200238	1191270.61182126	1232262.5313077	1237211.8054011	1324225.04193043	1346246.26475341	1408780.21830103	1398696.79340268	1393004.92997028	1410584.73781716	1466272.83716701	1519601.47651755
Sample 6	960000	1097356.45237086	1184128.36795296	1268500.04020641	1346869.51179654	1456891.69541675	1585928.11855384	1727823.11919889	1905699.26248347	2061981.89072821	2247169.26476026	2405604.15352126	2588446.88617886	2746487.63420715	3044349.88339223	3281243.64905676	3517673.69788603	3832687.6760857	4110342.60592993	4513329.97555203	4996325.91109459
Sample 7	960000	1190589.22430425	1211552.37014246	1228413.701401	1275423.28960894	1271541.65339602	1312002.39447386	1289864.33349378	1336823.30241399	1419722.52789641	1447369.24444809	1466162.10674742	1556248.2787024	1647299.77945205	1719598.13417669	1726925.48191135	1754163.32983353	1819214.49357922	1893542.11543546	1922986.3665292	2014995.7840396
Sample 8	960000	1366396.02658191	1337319.06792829	1387782.91238771	1400497.47618303	1468653.11455768	1503514.2605586	1538002.41513051	1639669.69486235	1716841.45288133	1756066.73336413	1760600.03673017	1780199.86246754	1848490.66879602	1942332.64806215	1969258.26355888	2038718.64415854	2063418.54903885	2142779.35123706	2209555.03735789	2255377.78946676
Sample 9	960000	1000340.66554792	969199.223773698	960373.64165963	962478.962155245	964023.78712156	968561.128451067	955260.46171566	929135.474088252	905886.005781145	926238.110445492	901133.927785834	886887.548375846	886580.116161539	858009.68641865	845246.736795835	805782.387451009	802876.421239441	798165.550880966	786446.82690819	764163.210365036
Sample 10	960000	1367605.94972326	1327872.80746856	1335654.19357353	1251015.03056493	1222520.26687743	1191793.67766526	1176198.40410055	1173346.7863409	1142390.38625832	1121573.57108868	1142558.78384561	1110971.55583834	1106712.25500717	1106242.37798218	1112297.02154893	1102481.79149761	1120369.68417615	1098677.55602546	1083490.92648198	1020992.53202874
Sample 11	960000	1317713.81340607	1270735.56458564	1341250.15521022	1327048.43560734	1379154.02349376	1363368.65957861	1411919.01295472	1409817.17660888	1450596.8071788	1526680.65344865	1558578.61047577	1603135.97990303	1637358.15728697	1675438.58001893	1691569.9347975	1744256.05629969	1769584.45640972	1806357.16543684	1830712.14550892	1848574.87522358
Sample 12	960000	1098642.05270027	1071333.4604347	1072185.50053831	1099304.32043799	1095525.51187939	1122356.68037969	1106486.00709527	1095777.82605098	1075800.3748265	1089993.85463839	1103250.20775009	1089907.10586442	1072649.34012113	1073132.60966708	1099230.80665541	1099420.17343004	1095030.5103315	1081594.79583478	1066721.58061322	1103864.7748008
Sample 13	960000	1388655.55120081	1289304.66926307	1330346.57244825	1314155.50484202	1312118.57236068	1320563.48746806	1394112.6203583	1432332.35447531	1423607.38910818	1395377.10097384	1477151.67633707	1462153.58876512	1465179.94737019	1503575.14052124	1479148.82735247	1525660.30152665	1512528.47898577	1550915.2672167	1586804.62991109	1641289.34850438
Sample 14	960000	1246427.4508667	1218387.35327101	1285063.14459474	1332866.52929449	1375095.44982512	1466914.0808934	1510893.20786615	1553170.74771465	1603436.72941167	1617123.09974409	1711285.09375911	1760112.5355585	1820504.87867832	1890765.03976119	1918700.89722755	2037597.98689392	2087471.0578597	2135501.80071662	2166443.16733242	2209521.65725597
Sample 15	960000	1250481.60583145	1345755.83495439	1489725.33423598	1624733.82070391	1749627.37226584	1897400.99752598	2025460.18464973	2259820.50958706	2397687.62819211	2621337.04389813	2900876.57583306	3153946.59429696	3499304.05837729	3841534.13305958	4234904.58272259	4443682.93315404	4630469.87865984	5007019.21161246	5628515.38142327	6061471.3879373
Sample 16	960000	970106.988056169	977648.780387851	982511.022157211	1020548.24321735	1045854.29123777	1039472.03342368	1043240.6093351	1078456.05321647	1064409.98662598	1079584.95150028	1096760.98220788	1118752.57128701	1136593.62868855	1178407.41818224	1213616.53754715	1262490.1655381	1294294.06045452	1271295.33242319	1272969.35519736	1285573.47684782
Sample 17	960000	983758.284356392	1010077.47033195	1034539.50507869	1071543.60009059	1063092.77942517	1062792.36850585	1102222.36867574	1083667.57550311	1108903.96657343	1136799.1624357	1131861.25598348	1150942.75543825	1213980.50959916	1210536.05918139	1209149.85666391	1221418.43411836	1254908.27798213	1274141.56954943	1274357.5082038	1310621.75612667
Sample 18	960000	1275510.52406962	1320012.87662361	1468397.05397772	1594716.37529711	1684016.02620525	1925087.15603502	2083288.07880733	2296286.95204222	2550668.24951639	2818274.4862216	3080035.65265915	3327046.55276163	3540454.31274431	3779667.44394466	4239602.24165249	4696205.11029158	5108663.10026967	5471840.28830484	6149607.24869467	6698176.59743813
Sample 19	960000	929635.171531085	925457.413137191	889839.124317919	879236.881808083	892053.484454521	877692.699228845	860623.276211833	849888.883668275	865612.63921121	871208.246993289	874089.66695596	890811.538096712	893534.255057371	861403.866479168	868689.097695528	873509.956934874	843445.959132261	858189.906045047	845022.934577151	808642.670704457
Sample 20	960000	1282046.01717838	1350990.58875267	1353569.27283643	1428315.99126895	1484371.45249771	1520963.60424697	1566502.97628086	1640730.54731066	1678580.76883179	1721297.12803019	1718981.54379108	1772054.98558653	1782668.63053953	1798318.98450944	1910213.48945473	1951298.96780476	1955062.28963186	2073003.64944816	2077740.71906196	2152609.40443982
Sample 21	960000	1021553.97721094	1011762.31974934	1020184.31731798	1055229.86719054	1046762.56532623	1076445.65064383	1105840.5768242	1118571.04244725	1131750.50415076	1129322.50495607	1120361.76329434	1142150.35524119	1151606.16762159	1214659.85724448	1265086.70142923	1303304.04513074	1305676.70639418	1290938.18731704	1315923.19173479	1374590.57835766
Sample 22	960000	977502.988080168	970244.085497806	985047.933887891	985278.551985889	957774.626236221	968333.187766576	989748.14774875	995799.912584235	980352.348737605	955684.990222212	938261.517036108	937826.389570075	936485.7295818	918288.725985795	898223.76859105	854988.162363011	833467.959935849	833815.75034083	810916.189447022	793629.29991702
Sample 23	960000	1139122.94760841	1091878.77117	1063548.66171332	1052972.33924785	1021300.01155871	1028252.57423411	1019579.71230549	1024860.84001496	1012774.99980877	965300.838589773	971897.871748025	938839.706488043	936623.874950508	930094.986925487	920125.310478106	892188.803389154	901989.10661761	890635.195625178	852487.783359848	832600.087438431
Sample 24	960000	1164240.81003378	1107237.32544672	1124977.00623577	1133344.94304017	1108072.25213422	1103611.77409442	1081157.09814911	1044852.4834571	1055677.94148407	1028776.66288026	1010355.12135116	989353.388712112	1013827.77254816	1040851.53602412	1020968.38016052	1007003.11741857	986200.68445946	1007700.21102029	998882.324413954	955522.831322222
Sample 25	960000	1121231.33131505	1186557.38574256	1267456.29896858	1368049.10484263	1490995.65102631	1563496.89877845	1670246.96559447	1826383.81752335	1904003.35862451	2048791.69875731	2166096.40075266	2382923.36763676	2590150.81238065	2710282.26959819	2938441.52729272	3143398.8077941	3390188.4989294	3685485.6195784	3922864.77554615	4203679.18286955
Sample 26	960000	1041815.08565779	1105153.8089964	1149837.77011374	1200229.92127534	1255660.74209372	1311250.53490438	1400539.84726896	1468029.68067208	1528020.6694001	1583980.95800189	1649490.92890682	1708831.78390126	1822703.67729987	1906516.88254025	1972988.44756934	2104842.83329268	2200217.2775496	2254311.35897827	2350237.39217091	2503342.99833569
Sample 27	960000	1248899.71796568	1119404.79576878	1113184.42997317	1141971.30114547	1175205.9937583	1151600.09496764	1125241.1814904	1113759.93258701	1083235.8386588	1052120.66330249	1052453.43296725	1010767.2938158	961618.515944681	970811.860749125	971010.276739759	944751.279033672	893293.582103252	890822.09665477	880566.367063923	886223.053357992
Sample 28	960000	1234583.50110947	1348065.17952665	1373405.5936356	1460555.58464071	1536987.47567537	1673827.34685312	1766566.78153219	1895063.10907473	2101146.77310246	2130638.51467512	2372585.53227601	2486497.25967214	2753509.6045984	2998014.09581719	3157819.42865929	3258634.43606592	3488360.55901223	3842803.92697162	4165857.2994516	4521289.73566198
Sample 29	960000	1082570.44143873	1173836.83195979	1282043.73441216	1392015.66263879	1471244.52829692	1584699.36673844	1712511.4706411	1837317.05197982	1956347.50809369	2163601.28618258	2272370.38702093	2520863.10087769	2798440.49534936	3027376.22037336	3363993.19525407	3516423.30621037	3692213.86680718	3980868.57386379	4179816.95205945	4556697.71822228
Sample 30	960000	1101340.5099914	1093701.23347401	1096858.31608071	1103643.91993349	1128388.1303646	1129414.18315368	1138126.50170293	1178059.02879939	1138083.7394325	1139254.26858598	1112461.92385443	1116898.06127513	1111987.28161502	1106284.16351969	1130932.59091228	1107341.35392533	1125942.18216027	1163933.69986979	1164824.3528233	1186700.91775746
Sample 31	960000	1214498.66676194	1139569.10702932	1176457.22041384	1160057.7969029	1134152.161942	1132215.78640399	1096222.77336654	1107548.409764	1083566.81936636	1098181.6766842	1061805.01598877	1064708.43211702	1090184.59060761	1096856.4867244	1069839.01241828	1070647.30116798	1076722.29566605	1057766.95949429	1044752.06347501	1029225.85252138
Sample 32	960000	1170598.89807675	1177503.52765655	1202437.67024206	1185467.00559358	1188506.65191778	1201309.72431802	1222023.44376072	1242371.2908045	1286461.46239306	1281021.88209593	1261811.78756031	1301346.41575276	1298625.73926497	1324087.4345234	1355098.92389621	1348284.1676137	1302567.74700903	1320308.47888693	1342925.10116914	1336116.01322119
Sample 33	960000	1034071.8226633	1065048.08305146	1112933.54674985	1148329.03879307	1141460.52927786	1194610.06521729	1222237.28740519	1221481.44488094	1243445.70082738	1260671.00164478	1294574.81924669	1278121.93030714	1287622.96476821	1312923.54485595	1334265.05522939	1367117.9401397	1385238.77187936	1391282.10386588	1444452.28914077	1512801.3493173
Sample 34	960000	1051697.48919088	1058970.15899942	1067006.16048612	1116976.70750683	1153554.43167419	1176340.5684129	1215873.36945107	1241437.28031155	1283184.40450888	1320789.26324656	1346909.71590829	1383366.15282132	1410979.96042874	1445558.30162176	1478136.96138911	1489108.71086287	1533592.60440411	1597947.47713979	1606840.23406798	1630510.61884121
Sample 35	960000	949343.009167905	899282.075102142	864098.856086367	862558.308488613	851146.953873584	807286.823007989	810239.065228844	786246.126298203	749747.574580732	738448.821033704	734303.981831854	707888.971827751	673537.743043344	680930.811935959	672835.102269731	652591.47150477	646117.487974698	634991.176671602	633616.783461457	616721.629597841
Sample 36	960000	1478352.49142467	1525713.26072521	1614861.49511768	1642478.34294704	1723170.71010045	1778472.37427929	1874321.64060618	1917375.96419386	1951087.74812163	2074066.08469137	2151685.9137583	2256954.81062287	2349141.61078321	2439263.14876814	2503409.48175117	2522857.82165913	2631323.10254891	2766979.19842896	2898314.38186431	2939482.73664106
Sample 37	960000	1257728.94606959	1268307.9396667	1390259.68397615	1530487.9544527	1684009.28504458	1814463.44576082	1945159.29512541	2112344.75499123	2261082.79528465	2450810.09140946	2628435.00392944	2836301.23706826	3068306.85176925	3389461.11369888	3520214.22261929	3779679.47834143	4092580.06524398	4322602.81904546	4602925.88276824	4893800.51028916
Sample 38	960000	1041465.08690494	1095717.30072602	1127305.68843197	1143386.54826762	1117763.37348527	1131764.55223915	1179292.13771631	1203974.28696671	1209513.54059228	1235541.12177815	1251948.53891839	1288703.60767055	1325600.71775766	1364271.07550131	1367287.42344048	1354187.60721308	1387217.73427805	1395781.85346303	1401028.89663206	1433986.83538534
Sample 39	960000	1090952.76943066	1151853.71529628	1201659.9020515	1243087.76974372	1288719.50875034	1346136.0980015	1364805.47368016	1382552.99089776	1448477.03690152	1506226.23954876	1527064.01858925	1581357.91962656	1663744.18885184	1680220.0334184	1804108.25810543	1824284.51585198	1927348.11103434	1949316.61505998	2083004.77024149	2071451.0301619
Sample 40	960000	1042980.4510928	1061540.54962812	1113423.48861222	1117107.70351273	1143620.56464801	1164720.48816666	1178908.53920206	1189655.1709361	1220934.06708959	1233421.53795855	1270722.45545443	1309928.08855672	1346970.81809718	1359505.76693628	1366089.18249309	1393901.28601779	1445590.19181204	1504285.03680204	1508095.50871485	1498803.21288109
Sample 41	960000	1117113.72670425	1197844.04385151	1285374.67720189	1357205.79695439	1455053.79859806	1557062.88270794	1665480.83690213	1826957.18058518	1906578.51968128	1996093.97767099	2157061.10085671	2318442.82095508	2486918.37845975	2716558.35786223	2828771.83377948	3029538.28353617	3168076.28416503	3379826.7097543	3627046.71453679	3823445.58517358
Sample 42	960000	1300359.83783474	1241528.5236384	1241126.50683053	1238610.5767209	1244107.42131503	1220933.24808942	1235671.91674478	1214929.13134271	1225322.95639779	1224879.63508495	1235433.67241369	1219166.80309476	1195484.85475133	1209956.82645276	1227589.20113879	1210909.02649302	1188535.86866546	1178058.14051277	1170939.36574009	1178441.04564941
Sample 43	960000	1001410.04958982	1015374.10646567	1012901.56932323	992250.916370226	1005417.83069616	1006883.05165118	1018803.04990957	1007022.84252197	1043361.92171231	1042838.19579683	1060544.81373488	1098159.43554244	1116122.24742264	1136740.95483891	1140528.21365304	1140946.0179786	1136662.23584093	1124146.88765015	1145631.82757113	1179269.29880985
Sample 44	960000	1175922.15903346	1181799.61061104	1252861.06976298	1282518.21686399	1302443.23010591	1323712.58532796	1360666.75141012	1399269.4475053	1431324.96445544	1488632.07616048	1543061.54485142	1577336.29444974	1593774.6678048	1614737.29097106	1715421.08252188	1724485.80392839	1767262.98330512	1856291.15593035	1953727.67002815	1965180.59135681
Sample 45	960000	1427339.59937832	1468166.50850309	1583024.63553383	1603533.70963332	1721920.60550845	1882710.21569089	2021728.4471651	2214784.73019789	2343279.45602553	2492796.78988574	2678099.13792959	2854178.03774886	2984400.42044577	3156862.6736538	3309459.05951233	3617259.18027904	3923651.55388486	4125123.14954932	4387085.34346083	4743168.67257841
Sample 46	960000	1012692.09285487	1004426.67971798	1038135.23789013	1062150.71867204	1034006.2215982	995756.817953463	960339.422797766	965966.217681912	965877.950261945	920342.140191493	921677.829237151	950473.67641103	947939.244751276	918287.180206684	924901.011432793	925964.000258007	914730.413363046	913669.828841453	908103.282158589	887619.602487154
Sample 47	960000	1468986.25889494	1411831.3166573	1344936.72332068	1289171.59155195	1213454.59208982	1205071.39990868	1174398.85496415	1159457.461844	1152564.04455761	1122844.81133205	1104432.36830553	1064084.59865421	1064323.95411817	1057595.77486647	1064178.25735201	1039895.55988782	1012491.07305864	1012937.69694921	976868.49918117	993080.228337163
Sample 48	960000	1044598.41263847	1076512.68967377	1092796.54717435	1069426.52089417	1071308.0621172	1086871.54327465	1118901.38105215	1135985.21143685	1167125.3545871	1219434.25131834	1289750.07871352	1317116.33796891	1359425.13799228	1399397.23731903	1456458.77166489	1494475.68984688	1583943.64961064	1613957.00460332	1645660.14106466	1675492.38456085
Sample 49	960000	1451153.09520099	1315369.31887137	1328978.47719561	1343393.76034547	1382605.05794825	1385104.44382706	1420757.25955467	1502917.70411544	1515390.93415735	1519927.26463133	1541377.16971369	1563864.63166616	1565494.5263571	1613639.1770463	1602022.67620859	1588905.27200641	1563391.018906	1574752.68780157	1558292.93953625	1580504.8366651
Sample 50	960000	1448966.11392663	1626430.63103833	1796864.91623334	1810820.92192497	1872529.25263384	1970487.9505917	2090974.10370328	2189206.0320113	2261555.88686874	2339410.71349695	2371268.97952691	2468739.36904463	2564981.99177467	2751046.15854153	2887495.48605858	3016174.62674981	3020242.19322195	3156054.31636647	3239061.3385332	3351553.74630682
Sample 51	960000	1045133.25303993	1056192.77119901	1087666.70022	1080272.17987722	1095686.99326951	1117255.60346285	1171077.77839247	1215697.7789325	1220150.53668966	1254700.96142067	1249541.77657055	1264569.70699768	1302001.67642432	1337671.7979462	1378279.06280576	1432125.40487514	1434535.40575309	1450193.84976564	1486959.54479803	1520466.02628595
Sample 52	960000	1249713.11218738	1118686.57312431	1129717.80637281	1128876.74954469	1074682.19443216	1046206.76124946	1024842.64034378	1047102.1975285	1017005.02608481	1022146.27941393	1005886.21446277	983192.770721834	963721.403237173	967350.734388456	950699.14324391	919017.740498924	924971.542723459	877489.371388471	885140.095433207	872304.463689588
Sample 53	960000	1613348.04478545	1644011.51953383	1800398.21587088	1914108.52948956	2080004.41482909	2252332.42045661	2417937.48498659	2644647.30838473	2791711.13317608	3034064.50523488	3295312.58087647	3578417.28115712	3863382.15981105	4162413.3427224	4501025.70229578	4942008.42644812	5386081.74338176	5849170.28070511	6172720.58309832	6641200.96128315
Sample 54	960000	983685.325298648	974521.757973999	966805.876736251	954079.822596389	946981.307505495	897223.572421391	893095.72128319	899284.109703986	878842.908072295	879612.019824406	866967.61626186	863978.851313329	888436.529459573	882119.526633113	873460.023279554	887725.023379494	856365.78138706	856931.228224528	855910.01853484	863990.754112243
Sample 55	960000	1183017.25950748	1230390.17586897	1304303.59268238	1466565.64366675	1549147.08050481	1618908.51474148	1738620.60995778	1897937.99320055	2106516.22816818	2186782.89978636	2277437.0327179	2382427.36270661	2630360.80707472	2835778.71419568	3095481.44084796	3403278.88060008	3638488.25157205	3861196.2432627	4092432.73654227	4470567.1123644
Sample 56	960000	1012601.1782626	1009890.00886393	1015885.78075221	1033169.81807442	1009188.42708769	994782.445808461	966786.521814005	973561.069212679	977640.049032027	958011.502729919	948496.367191709	943570.107821585	930983.006303887	912283.673643558	922559.63762194	895407.520881839	866954.824614317	866258.830423437	878076.683481488	871551.165439813
Sample 57	960000	1023108.97021045	1109565.75609964	1164977.28112089	1219140.20662648	1269357.40339747	1349999.65192257	1397069.50316104	1445808.23806338	1533622.06870137	1646442.39052848	1722861.73841611	1854365.05657206	1949823.96077446	2036637.30856083	2128467.32229941	2288585.58354519	2436407.95791662	2605429.00131615	2769263.55541498	2903184.0218919
Sample 58	960000	982236.625161796	959671.399709309	940871.457536455	944078.636870965	944230.469900909	934327.053221476	930902.480867191	923502.7494416	882218.168491313	854799.914435073	826741.945566281	811960.860450287	794501.481340483	755228.507690312	760882.634758749	753852.477200578	727489.125614412	709577.315400086	712340.410839682	685969.739086361
Sample 59	960000	994430.139889137	1050511.39857348	1106360.28562359	1156241.0704095	1220599.49680696	1277342.01827762	1276218.41582941	1314131.29606262	1360051.92253821	1440611.39216909	1516524.66044516	1595374.57453831	1646461.07284178	1717162.45107694	1788173.43499414	1865983.82008118	1950277.05270461	2038513.6941349	2127735.38123312	2201175.7921235
Sample 60	960000	1186402.15153778	1235865.60231414	1279788.58815923	1299522.22269765	1296264.36916151	1332947.09809462	1389560.3237872	1442405.6812322	1480819.59288606	1524088.01463865	1601264.2944817	1668713.32399165	1685304.11662055	1750365.2817578	1823898.65367944	1850072.29638748	1945061.95444931	2039277.05621577	2104171.84423998	2119828.55567973
Sample 61	960000	1502131.1301102	1474988.10950744	1608518.28430944	1753240.23547384	1876251.16203869	2050495.46641556	2288586.92391749	2447405.81901442	2674635.64024036	2873750.79236665	3110533.11799996	3420024.16596526	3814887.90209036	3896974.47749261	4288327.06823556	4758500.46605708	5034896.01734689	5670577.9454949	6016953.49132148	6655146.24460713
Sample 62	960000	1026409.7825849	1027831.67054826	1018996.95837378	987498.718629632	938166.716740094	926229.119854404	904793.51411424	911920.31706314	904190.223776674	893088.061097485	860462.47461341	850397.211256542	839497.471760169	827869.158423817	828040.002858214	822364.389050712	811928.883920238	777790.992090559	773093.671512948	771063.066575278
Sample 63	960000	979069.611032842	957949.217478955	973162.667286426	970148.141843454	966503.499846795	993096.573451156	974153.100645766	998356.610538277	1006445.64364371	996696.284660315	1002098.2792041	1037236.24032289	1042236.36711876	1053062.57724833	1053701.04036853	1050477.01235913	1062135.94351316	1073933.58299205	1040569.18370948	1036054.26227584
Sample 64	960000	1208053.93891736	1212713.33424176	1326005.54933494	1357428.40272791	1426966.40935088	1539601.33020572	1629289.67212585	1782662.88932783	1875133.59812314	1990015.3855457	2081976.77600729	2141909.17793047	2321667.09171494	2463192.27596415	2613269.68254935	2793198.85465087	2952072.39036901	3137376.35032337	3385871.3514133	3496380.09413966
Sample 65	960000	1118809.86543412	1126241.20404317	1196766.90658248	1227505.6416606	1283409.34703772	1361302.37325886	1374339.22377147	1410258.2536131	1498649.23707215	1621550.04669471	1711973.06005449	1769713.0670356	1784823.34276972	1868625.99245929	1897945.20135915	1925547.14861705	1986735.28619589	2028799.58837494	2043452.64094223	2146306.97894946
Sample 66	960000	1113299.77575239	1151421.49240212	1230236.77415546	1289257.8659924	1317337.3866031	1349353.78599096	1374546.37393746	1414927.42820823	1494229.59310825	1563413.17565242	1608234.69100545	1679129.3399799	1766596.10499094	1774266.30380287	1866649.6719596	1976715.73838537	2050979.24547591	2122269.83099578	2194221.84096841	2253991.65990151
Sample 67	960000	1296237.72136419	1308566.91928804	1406215.8683912	1522869.03026327	1697305.34889394	1834927.06102335	1958247.92980624	2071069.13908585	2200927.30019384	2333441.70610084	2480901.10939294	2564478.58504453	2780445.96183623	3016934.43960614	3227007.54557879	3346559.12074456	3584870.04328788	3841196.34881748	4023582.04904646	4272969.33528282
Sample 68	960000	992919.506470599	998272.434271561	1024317.92256773	1018487.0797714	987917.567724772	1016860.35155307	1019841.49532728	1011099.62682916	997358.743733213	1006820.10623552	1028167.20143868	1036500.47690004	1033950.30413351	1051060.9825022	1061432.86059986	1055720.81397195	1066754.52719532	1096911.67369498	1127830.78411878	1140285.71832373
Sample 69	960000	1551723.36679199	1490318.95480618	1646612.27475622	1652264.67107393	1733555.67630667	1808057.56602803	1915915.32228128	2034459.39982442	2167173.20494216	2279142.87750741	2499413.68415329	2596239.75002842	2822900.90162877	2971103.25861884	3143795.10936462	3355343.43351899	3399618.86525892	3664607.36486445	3905902.21767063	4016327.47689052
Sample 70	960000	1162883.91908477	1169437.81335323	1251307.73973067	1306694.47671529	1403022.92485283	1526543.2227277	1665624.28427754	1774337.32978232	1920883.77398059	1952338.37998413	2124868.35011466	2303586.20430504	2487745.41133718	2736421.82656546	2904614.20879915	3122013.59070264	3290209.2374974	3694646.35909538	3920811.18002242	4147444.27609928
Sample 71	960000	1387295.94906627	1258321.13115966	1281678.69154488	1286773.92071282	1301110.24698287	1309117.71870139	1295141.81240028	1285194.39899973	1232016.88341068	1275536.15011791	1268069.2312801	1294647.12323061	1314568.67449531	1319353.26087382	1309922.4780868	1317004.13540611	1315640.60763592	1270735.97858853	1322579.32430576	1327278.52471064
Sample 72	960000	1219010.50975315	1172250.04494958	1183167.57849122	1224741.99783261	1243933.8644937	1246468.66218452	1278349.92777877	1263271.27101366	1274764.15834583	1312353.07815435	1275147.29599773	1301310.49289139	1308337.65392528	1359998.35481258	1380378.10878527	1382119.45603845	1430260.1767667	1436386.61582369	1446537.48364061	1528156.78093305
Sample 73	960000	1007825.05214259	1026948.78855074	1022924.9696553	1021586.30899922	1029874.46500471	1042781.37934588	1052502.33988142	1038886.97698548	1074871.10218757	1093703.87160685	1089441.00169302	1128190.64698261	1114344.76673508	1148089.42220313	1168042.26622378	1187134.78455318	1194414.54674343	1176378.97160918	1184761.44441731	1191858.73787277
Sample 74	960000	1126076.36620449	1176314.70800681	1206308.74367296	1233309.13127307	1313873.96924546	1383095.76833361	1485406.09958137	1539650.07101204	1624219.32611235	1708501.66773672	1742004.05430086	1852055.03946389	1924608.31515428	2092949.65502443	2233546.01862308	2361133.0556206	2519081.84563004	2662030.49954527	2794176.50577789	2845568.91723979
Sample 75	960000	1121374.45114544	1165650.68758031	1247025.24080028	1320310.97773463	1402666.73816508	1473366.91667252	1602741.06958535	1702925.8419523	1844428.97591689	1895537.70299093	2034552.54622837	2119728.05735222	2187257.50682548	2238241.4233935	2380609.28149889	2506218.02999077	2720577.12297372	2841116.55062326	3046808.9802482	3192568.51222388
Sample 76	960000	1152184.77918992	1207246.08106105	1254329.61161731	1315975.98299518	1405016.92298706	1427280.98266624	1528085.31597822	1628917.88668452	1682574.07557991	1832353.79688142	1887268.94099819	2019699.77361526	2051096.04625325	2183355.18575913	2320548.59362373	2441750.47257189	2560073.21740495	2705812.94666888	2887003.38680493	3027226.14816564
Sample 77	960000	1300032.46652834	1312565.17160863	1394040.42137481	1483541.4453918	1557565.13438476	1621971.07253347	1782795.221145	1828335.23887242	1967443.57206633	2059358.38820288	2092822.95810875	2175299.30389858	2241014.14318059	2317165.09838579	2365410.8367308	2431133.16485804	2624797.20115012	2726700.93796233	2867569.47156793	3029745.59553212
Sample 78	960000	1086975.38128671	1177387.45783273	1284769.43930531	1411165.24820566	1503791.57306736	1701007.39137969	1831835.97583267	1922358.98527052	2051206.55929618	2141415.71399701	2360502.9568515	2566935.69111259	2758292.82168858	2970004.64683817	3207155.00520415	3295586.92865696	3541238.3254397	3750239.3247769	3962534.09034008	4247585.23967479
Sample 79	960000	923662.583148086	884929.348052779	878725.080604565	844116.367151038	825014.617733555	856177.232806004	877876.50979453	812519.629398623	793481.53735822	809836.754171143	811978.15618092	816190.479395745	816470.287638627	786343.149613688	751353.72970968	745746.063681797	707026.930746122	712791.071078914	662833.187875048	658382.06635446
Sample 80	960000	1168160.78145726	1162983.56544617	1188819.13207724	1285881.88189909	1308271.03706558	1365579.8797872	1405066.86438484	1508864.04960414	1538458.15020594	1562983.81853677	1597798.20904108	1643828.25852924	1686301.00566295	1747575.39875906	1799634.41274089	1872570.04414731	1952230.27414923	1992285.15594969	1982886.42811142	2024206.07140969
Sample 81	960000	1045907.72700721	1045887.89492013	1062405.80125902	1094924.39072159	1124830.09103936	1153326.96638251	1183163.24521235	1186584.40031802	1203423.43993048	1195296.14520929	1217368.96247434	1254172.89953333	1254634.37362977	1274655.46672222	1254583.97111015	1238479.94228962	1277456.06535415	1282072.01210162	1264032.33479128	1263911.73255082
Sample 82	960000	993781.857370402	1045511.53264271	1085574.86777977	1105105.65185975	1143629.75419835	1151071.99568658	1156956.12938881	1224075.97688819	1217697.07551216	1242210.71567763	1249643.01886641	1278643.55417244	1308874.92198117	1316038.11653333	1367156.84334766	1389245.96775736	1409694.09677096	1423705.76134365	1438316.72835335	1510223.04053576
Sample 83	960000	1098064.24345479	1159162.98147464	1186137.62293475	1218084.11027152	1274494.77597454	1371897.16072455	1439522.25498631	1551170.0325885	1573621.63991769	1660088.88277529	1749540.62747187	1872439.53048763	1923483.54562111	1986131.40860247	2103149.42310343	2206922.88228351	2322346.92813379	2386353.84921393	2505565.6690432	2648142.55499367
Sample 84	960000	1347763.69650471	1358924.03694065	1449960.14503205	1506426.79396407	1566775.18018969	1569996.61296025	1645532.71278541	1706632.75877136	1768987.54309686	1878443.59824628	1909987.92715582	1997168.19468523	2095462.48477912	2158962.6669334	2219290.17849435	2341944.10554312	2412331.35340042	2548065.13740726	2651686.66072769	2830274.44356828
Sample 85	960000	1159261.56602399	1162061.94460962	1191008.1291611	1246869.36475912	1304590.66273689	1348603.16557326	1372612.97876449	1407267.70320234	1518387.64180283	1563895.02729514	1619645.91003174	1714854.14503233	1827749.42125195	1881797.43335142	1889482.5559846	1946881.46987583	1959009.56216326	1990218.68417975	2042850.24674281	2023930.93173281
Sample 86	960000	1289165.75065615	1405528.72945142	1552059.41311559	1680009.97080494	1842511.26062432	2016522.98898393	2213561.71289742	2290758.39028832	2473120.58222857	2702481.47870369	2977387.74838474	3329450.79757281	3622197.24118858	3980984.82281229	4195819.59617572	4507015.6634295	4856386.89672524	4986235.61590477	5482196.9147035	5997431.04709749
Sample 87	960000	995793.860922613	990888.803715745	977300.84367875	992763.95111373	978297.041927682	961967.827105703	933649.473361916	932358.666761801	913594.18226975	890852.416138849	881472.309428532	889187.32876633	880906.800005548	848422.632313127	844773.550893503	822820.26095496	846216.528421999	805014.924519147	792574.666800432	812727.672881488
Sample 88	960000	1278112.42806183	1340540.60605636	1430141.82844115	1488004.69154289	1575638.80460928	1700893.85685751	1802220.55003189	1909562.29174594	2020410.70395516	2142909.20051734	2282492.05751213	2387621.82720962	2521816.32269352	2600412.35189212	2751243.1299028	2908661.28989665	3127467.28901402	3200913.62982973	3382154.94332827	3472394.30648631
Sample 89	960000	1013750.57264673	1030440.61283675	1002135.11120966	1035176.4183658	1032808.67952561	1063145.92982256	1072364.04156538	1081066.0541213	1074536.57833193	1060455.44803537	1044091.88471052	1117016.60949318	1162379.40732682	1216631.46932317	1221713.24108537	1201953.11237022	1237423.77694825	1235917.29198575	1259375.77301331	1264694.32444716
Sample 90	960000	1234064.8598255	1226219.20385369	1286692.22507316	1290902.41200984	1345271.5832446	1408863.07915548	1449963.34231798	1556838.72509304	1554642.0186674	1611184.29250056	1623916.13001057	1705541.60502366	1793368.3543298	1877181.41375213	1928495.08846284	2007641.36779315	2043636.19714718	2108286.73957019	2194758.36357187	2319992.1877356
Sample 91	960000	1222466.33238772	1177064.72326822	1212514.43461478	1257825.47551117	1263082.91090384	1265688.00388223	1283136.89325213	1251685.93380537	1286030.10937679	1287632.41883193	1327413.80042025	1336238.82158482	1359665.07954939	1364474.84438259	1375197.74258752	1355765.36282153	1415075.02759355	1414406.34585817	1410511.88268356	1361122.83340344
Sample 92	960000	1197606.66808965	1203185.98495599	1278112.12406355	1350780.82198415	1340256.96412878	1396286.37263416	1470201.63054062	1528703.80053397	1602433.4617715	1675894.06663566	1775073.5816147	1899519.0140289	2076700.16814803	2164318.45842224	2352464.04457874	2448654.57495675	2559152.84530763	2754097.47101786	2873291.57507684	3008024.51019574
Sample 93	960000	1095939.66261835	1092505.15252067	1044556.48322015	1069968.46257505	1046078.77902981	1056575.97238201	1035983.12141591	1058650.25642135	1045436.60749506	1048586.29634475	1022165.98873469	1019138.61348381	994344.799498995	953926.610737666	927822.572419866	897455.853875945	889995.183366388	892470.515335153	874946.241348931	860225.303810375
Sample 94	960000	1105746.67880988	1157041.51006708	1183932.82262472	1232633.63039324	1289751.70396443	1366276.37816462	1404290.42712692	1458068.99455895	1463483.78813247	1512430.42350234	1669053.45006075	1680993.17391494	1831277.61754908	1845956.1510389	2033583.09665038	2090006.32166076	2249541.60552556	2403345.29328982	2468076.49516856	2569817.79512951
Sample 95	960000	1284729.55754563	1280658.62087998	1355653.07952794	1466310.19178504	1631908.99403113	1780856.14277027	1898047.80883955	1958570.87067553	2037233.31179578	2186541.95447745	2267647.66584493	2466360.56003894	2608314.33336858	2774527.64419983	2970885.10927143	3208076.62195444	3525951.42848388	3771317.92835309	4086969.03232595	4404636.00733847
Sample 96	960000	1112212.9647518	1026493.35697719	1055648.75852621	1025381.20153602	1035988.25286971	1003331.97059459	1011180.28357212	1023906.11025837	991219.463441939	967507.252709431	959882.247933017	967666.051097789	955485.698064928	960851.142977297	984166.098197703	987312.908850717	951783.40896641	935166.631095551	927005.824162437	931950.691114833
Sample 97	960000	1293376.7102916	1351160.07253088	1426928.64078114	1495226.38346136	1658938.88722188	1823900.20562563	1902883.31607509	2027444.60308754	2233553.89368656	2385315.00213032	2481827.12554417	2705146.09782855	2825603.13940675	3075926.52578089	3355214.20538	3597134.43421939	3983767.48018168	4318666.40303511	4556988.0085287	4829316.37854098
Sample 98	960000	1262185.2439339	1231835.63317837	1277578.98559251	1312382.45581723	1338608.48259883	1375579.57859741	1389886.97560292	1415341.72806573	1439640.78607014	1499017.72254727	1508155.36566432	1561046.70552906	1599131.17476834	1711985.56178402	1789138.56512917	1853806.7697579	1836175.22418214	1850234.93608277	1858595.48499796	1917101.2835285
Sample 99	960000	1083583.06328321	1195364.21575814	1252125.56641372	1370600.91198441	1500473.62226395	1605547.72939534	1749450.34772796	1800395.80598006	2005535.474682	2173240.55639712	2306781.89965235	2512130.86679427	2607850.45707857	2785002.8704811	3072834.95951735	3327331.23599665	3609865.58512967	3868301.47769633	4080205.64244345	4376402.20674729
Sample 100	960000	1144485.51032153	1206951.98233929	1261545.29368508	1353342.3253988	1375803.81150448	1446565.12410026	1534796.57339687	1614972.81039598	1662400.43551945	1688537.52841162	1749283.87923757	1854078.66714031	1913587.43453969	1962688.73816253	2047002.73837412	2080926.12064591	2152570.29486167	2287924.79677127	2280166.17733254	2394300.03320976
