# Supplementary material for: Erratum: BatTool: an R package with GUI for assessing the effect of white-nose syndrome and other take events on Myotis spp. of bats
Source: Source Code Biol Med. 2014 Dec 20;9:122. doi: 10.1186/s13029-014-0028-9 (PMC4289230; doi:10.1186/s13029-014-0028-9)
Supplement: Additional file 1 — This file contains the needed files to run the model as well as the package in both tar.gz format for Linux and OS X as well as the .zip _le for Windows. [file 13029_2014_28_MOESM1_ESM.zip › ESM/1181704568151516_add8.csv]

	Year 0	Year 1	Year 2	Year 3	Year 4	Year 5	Year 6	Year 7	Year 8	Year 9	Year 10	Year 11	Year 12	Year 13	Year 14	Year 15	Year 16	Year 17	Year 18	Year 19	Year 20
Sample 1	960000	992329.683179066	930544.537410711	861332.21879607	815824.647217462	736173.66750652	666909.454694606	631402.890162966	566618.183785484	527080.4323925	464050.688735022	401798.042470316	344657.398178933	286144.334035083	227910.049499649	170954.543371546	110430.108485593	52028.1142945948	14073.4943174489	1831.27474885009	226.732286555428
Sample 2	960000	969492.131512423	904445.079527139	844449.659970574	809392.856434869	754521.702371477	687501.581416618	629447.096614931	558219.316352816	487842.370745403	419550.484154803	362038.166333512	298265.483369601	233670.102963363	171949.69585362	121447.815977016	64540.6654275524	16572.2480790223	2808.92657102815	491.345785813228	79.3041384022916
Sample 3	960000	1053487.58813426	1094478.52937043	1125096.04014375	1193746.22544733	1210739.84358138	1284007.13764655	1370961.70473634	1411588.47023825	1500762.47665852	1569733.93027316	1688913.69816508	1760436.48487211	1856463.49446267	1938335.80548637	2071134.80856408	2224598.11363549	2308576.19275587	2495468.35583194	2586111.88101917	2746274.89556563
Sample 4	960000	1017298.46476197	1035680.48011529	1037704.0057208	1061132.33096707	1107663.60318042	1144972.41572952	1160064.29098774	1225672.03291703	1245400.43389756	1283052.61848067	1305664.16060837	1317042.92396644	1345400.20369725	1349003.95973843	1419868.69043736	1445783.2682075	1509854.01614445	1591665.80266292	1690971.13468069	1824525.03813191
Sample 5	960000	1089416.60866375	1085075.45898285	1140506.71949668	1125794.97353624	1164335.30511478	1203226.04917577	1216898.24799637	1262786.20362886	1288003.27108188	1311670.68203304	1337278.22347694	1404050.3102694	1450171.22846666	1466261.80782817	1570524.55966043	1610052.9562223	1693323.69546602	1753625.62927221	1889273.99253635	1967012.64004878
Sample 6	960000	1124503.26796623	1151979.98431664	1178887.23250512	1206938.9865856	1233354.27412199	1227170.48899123	1241650.95681135	1249218.34564422	1273096.76311987	1342641.10508801	1371130.85835352	1404620.20121549	1404590.20857805	1480743.37276483	1484625.56976507	1531621.3382725	1578571.96184466	1651514.0551024	1713936.75882218	1771025.38521461
Sample 7	960000	968890.126415561	913470.247742597	910885.055662757	885977.096937253	877370.042659591	866855.451088021	888810.198119972	887716.19673473	836287.992170425	794543.941226129	787614.799332042	735612.963624275	700948.575090476	689068.537366404	650268.237261969	620006.157377721	629677.245531999	608949.205940713	586059.570818483	584749.536872312
Sample 8	960000	994707.596902072	967874.818483619	923970.878338808	907198.600992954	888364.117011257	853429.5931565	818637.271251843	802576.57470441	780898.866882836	735776.540283186	702600.648531565	681936.841260471	635422.312058544	585385.929715086	546169.285820688	502637.378967502	468278.718463534	434236.204219578	389117.352611329	354106.531440321
Sample 9	960000	1035895.50583563	998015.612475557	963774.393971759	955790.057441352	913457.928639195	892265.603365088	855934.115381045	841443.047001758	815890.48922115	776742.644274648	764146.325216701	735909.752449577	697666.448445472	661607.212241867	635255.941456446	608657.646289833	556559.713140291	531955.720170872	522233.884816262	496451.878781623
Sample 10	960000	1258584.51948064	1241050.23360367	1274039.48229018	1340336.29265239	1365519.23505434	1402857.89127357	1393652.01388125	1400359.60071975	1494353.85246627	1496201.72053524	1519588.31133889	1619790.103868	1673442.56331666	1686046.45029121	1673779.21655295	1794387.5464261	1811491.44693455	1850331.87298073	1898208.65022872	1911631.95170244
Sample 11	960000	1303818.16881	1146769.43777479	1088929.47934484	1001327.37622068	953517.986555944	856765.508490117	822166.904854856	715059.771861311	620848.668421846	531015.262480045	458680.459001273	385388.988844436	296987.848170287	238190.205053709	163715.370852355	87962.7740220727	22687.9349999903	1392.71153452212	81.4475638791769	4.61082665527342
Sample 12	960000	1096165.71990879	1018385.15414765	973422.594075666	915192.123937846	877708.155522973	861465.056441623	839880.547447742	805851.316576462	751536.658122318	716772.269688418	681707.643449998	644244.542420982	604262.721063847	557544.208163946	506785.816708156	470353.222208187	425598.246747519	377182.118683817	343378.942000231	300526.47639856
Sample 13	960000	1033317.5285145	1062805.50538827	1075586.19144179	1080773.66216772	1137629.3674307	1167055.12231337	1175472.41304612	1220950.47148859	1243695.61407123	1285087.70827962	1312978.8785554	1372885.22867009	1430366.85840148	1466894.05041392	1487851.92473494	1555250.91185819	1604482.300041	1662148.06961844	1738989.28104448	1796742.86148968
Sample 14	960000	981826.960447344	964086.789161683	1007434.02433848	986203.729353429	998816.376064457	986655.637487334	950209.988575978	950106.785675839	970007.076274934	988358.124792452	1002911.67440573	1006748.92557196	987067.274367323	998348.142393972	978377.8752308	975823.038304953	984764.930153198	975896.229438632	981138.342225834	981175.768506164
Sample 15	960000	1136571.87787683	1173995.2288188	1177194.91453701	1202952.90345175	1220022.62615068	1256603.93304928	1225788.81115905	1284069.64151054	1292406.9378307	1249760.37493977	1255153.77970094	1273775.19682908	1354597.83028168	1365453.40635688	1432869.93810761	1412602.23813142	1441455.78855406	1493725.67627376	1501322.322035	1570333.3979356
Sample 16	960000	1048050.68870727	953245.786219428	909906.212248594	836284.755210467	740166.979404471	679405.736331864	608804.121259619	542647.60462458	489314.30953005	427848.575262868	352749.204847274	290966.38485802	226816.226691125	161220.38402207	97540.7762029411	35026.3861687583	3524.70773692219	361.038605221156	35.148653318403	3.63625471557511
Sample 17	960000	969402.394171997	899483.828719363	829880.206370182	759484.637919459	721878.281557549	660774.570282887	618287.5492825	563233.712712442	503232.657988038	462792.795197058	421555.7073542	368049.624407964	306284.816873558	253437.305494771	198663.289296731	148567.763438108	92324.1852930433	45655.3371327286	11691.5906387007	1672.87153784296
Sample 18	960000	1306647.53604478	1369749.71693401	1491621.90520311	1529528.44813786	1634043.50875478	1673994.35436201	1761254.88733958	1844330.44748145	1944651.87778668	2043866.60176887	2121448.97531139	2220656.5964112	2326118.13025313	2440194.8823077	2633120.1381765	2832005.84004671	2908419.18042203	3139110.18931382	3436107.76159807	3584876.72080119
Sample 19	960000	1062587.1256749	1020323.46124793	979991.777459424	927645.914666868	852160.577784346	829331.448458133	777940.013495203	756148.224851437	722690.21179546	699634.369271876	648470.541973314	612565.016814641	567426.364551178	486185.821822852	455829.666722469	406899.571611849	357673.709155814	318625.79543247	260692.35945896	214510.07544554
Sample 20	960000	1235136.11921931	1211704.64590471	1255234.50706792	1277127.84571763	1321796.15776445	1350424.22906407	1373237.16209262	1472757.52986278	1576339.78232158	1613710.3798159	1772004.12483114	1823863.01548831	1924533.06915888	2089364.3718793	2165411.97009566	2285044.95824722	2482159.95205254	2613858.36424959	2780544.86590842	2978455.82279843
Sample 21	960000	1286685.59678312	1266116.11457003	1352982.38285285	1411162.20743768	1461357.54230521	1531692.04972724	1601345.72023623	1696203.42136053	1829374.94654944	1913514.41527162	2008432.71844275	2174968.78694533	2283156.70850523	2492001.18383295	2621362.88783441	2835250.93008596	3124873.5440945	3287403.9457352	3532141.33967834	3752022.17921123
Sample 22	960000	995521.771359964	909341.212571112	870931.911670187	791763.670384305	753749.75010569	698120.087190504	660273.868158233	625370.847352516	578994.243230853	515535.195100638	480018.081747494	424551.393123987	358028.771657157	299006.709612483	248384.746074845	201605.888902347	140366.12410379	93995.4825115597	47558.0432725703	15504.2505279203
Sample 23	960000	1143924.98467363	1037990.43359033	988208.548403053	946117.295600871	884634.95202137	856061.141475882	800121.801703945	732631.784386981	670142.925131111	641615.672800566	601969.278834292	544019.60925581	483162.055621868	441461.787352892	388498.289337882	345125.608481772	299951.709968707	252034.465931472	209031.440975472	159961.765816714
Sample 24	960000	1017913.320379	1078960.56805223	1108555.11887616	1137583.76077113	1165581.01410414	1174298.36223531	1220118.63796539	1261451.01127279	1310185.63062277	1327996.17135018	1326485.93505751	1356660.76629919	1391703.45865054	1443602.59572508	1505303.59182387	1635313.87020141	1722762.07825698	1779032.44921107	1856954.98050458	1908447.49210179
Sample 25	960000	934356.339434201	891932.0868291	818599.091324462	736219.350064907	695207.483724505	645646.281652002	592402.005233466	535322.549589208	471492.466118836	406404.649175759	354654.021162898	299370.052198379	246194.533413935	186944.037457331	133304.864541028	77537.9967139481	22763.5448376202	3456.47120546961	324.241502586777	28.8743984773676
Sample 26	960000	1255544.43515786	1161696.92695027	1198076.36580579	1158144.60730846	1186967.71127869	1164040.14240947	1182310.88537384	1146085.8236068	1155243.40993238	1158717.22644271	1131273.34770369	1145942.69450881	1140796.02607516	1173318.22888155	1171059.0307795	1168815.78141693	1196865.15152002	1193667.99207659	1196998.33046855	1209320.44700692
Sample 27	960000	1027040.91133531	971197.444261268	971873.470348758	997829.887627625	968854.037257156	951413.431553033	974188.277938086	961787.732917374	975683.997515565	974646.677530983	951542.354875877	975626.043994231	947105.549622888	909343.447987465	909095.093518834	895332.208496134	886006.030769933	926686.119020246	923158.192506124	942816.988124151
Sample 28	960000	1125717.87897544	1082757.10404142	1079628.63623192	1092313.02273418	1098902.7986217	1061443.34336404	1094662.81589426	1091560.26825839	1046719.18907786	1017746.05407424	961778.364223133	920115.505110801	919749.974559234	908371.34851016	874561.375515001	861719.593607505	840379.312623149	822731.507464863	790571.317117167	784928.343800711
Sample 29	960000	1120060.96417065	1061288.20120572	1018246.09352038	925908.205736976	886626.092384366	809882.171776498	738902.004276235	650711.211909218	608035.90746942	520635.928583022	443425.080664675	377100.000350645	316337.136511155	250359.920548389	182694.40730749	114834.080197235	54552.8682597489	13727.8912491076	1131.80581161353	96.3562215111029
Sample 30	960000	1138617.11953017	1067197.38945963	1046106.61528675	991574.457602351	938643.505912006	880824.119092873	906011.277374548	862757.623352723	838371.625351948	810177.920713656	749507.760885571	731733.121138124	713224.479953473	679175.484602331	639113.248782982	615891.997004719	578507.667546439	534116.946632878	514728.68667015	464401.640988711
Sample 31	960000	1024630.58583308	973108.907328341	950475.438371168	952876.283528543	922755.043130003	883394.984109909	825647.689496139	786172.505137056	730947.970187556	669935.966662927	634728.672723111	594970.63258898	561073.638663486	525702.077451497	471095.878841491	422357.105647055	361242.798176966	329398.02750312	284329.559781266	253619.393873358
Sample 32	960000	933335.342151986	893216.854773876	831017.041949239	792210.467972185	736086.917858288	672500.309923951	606093.783440186	565005.893401475	503423.828152333	449848.500175435	408114.047022845	365595.314310426	299129.848862368	240884.264276962	184433.004417315	136915.427302794	84712.4989970915	40924.3873781667	10164.4762095825	2136.33038699602
Sample 33	960000	1058533.22618115	1057846.86359348	1068459.99075185	1062704.76054883	1059823.01981511	1028538.06990014	1023663.60366622	989827.729329765	955227.36674102	918684.524164441	911520.516549175	890960.960995589	864696.181104661	831678.040036672	859904.658451076	820431.519050771	790459.339539862	808366.281300274	778856.553416892	742790.510417814
Sample 34	960000	946566.630534454	923755.440419687	915291.626170468	872940.155125914	866896.875892147	836202.476704172	803017.720435265	791729.201467804	794261.013245256	791784.083676627	748907.074307381	736529.891849708	751174.075213564	737709.954774875	712577.673678385	722451.41230483	705303.157525153	688172.877453743	690031.253255532	663798.986593917
Sample 35	960000	1128267.23106363	1058613.6754988	999574.892938971	953308.24598296	944138.293253572	870026.031511275	852429.874050174	805720.792187591	738349.997438695	733597.098885651	693615.594403121	636868.830763641	588420.956218243	556385.77707307	496544.033993848	437633.137816978	381528.977540304	342101.903680078	299406.326766892	254489.637289093
Sample 36	960000	947265.448819304	905513.587846394	874160.310124417	823458.563308877	787875.714635288	753609.449757093	707360.958831717	691149.613488532	657813.456002646	627564.127982376	606019.674054351	568232.985358668	524880.341174968	487659.87102531	453767.551767603	423188.105759776	384121.781199471	352844.326068808	314341.905124024	275163.459195555
Sample 37	960000	995237.101018491	1004874.41943051	1013085.63247697	1061414.59634775	1097486.96210876	1123065.22515443	1156330.56821271	1179394.6757263	1192214.41197208	1208110.95626651	1232109.56097976	1259146.76467045	1296099.16492682	1311667.02763877	1343118.99158931	1410692.38112046	1398643.7346449	1429308.7336525	1461294.36095175	1517663.48429862
Sample 38	960000	1176079.6797819	1125967.65816941	1180713.99993541	1189130.91362939	1182497.12997243	1187852.04514466	1196633.67095373	1212933.91547472	1225975.54386738	1261732.99514131	1285202.24909018	1345975.20193332	1395646.31265503	1421901.05803679	1462181.94047529	1519287.91795247	1568089.86199142	1597311.25343157	1688118.49917781	1769021.55323714
Sample 39	960000	987378.353901464	868301.373732592	820409.134405586	760901.761236879	669594.894446593	598941.430269489	532938.114967818	468656.616931647	411413.490791312	340233.090562746	295487.839545222	243499.524220222	186371.023826147	134818.981764671	85634.2453203049	34420.3577322909	4730.51458524242	378.374579853201	32.6050622209447	2.67657083742232
Sample 40	960000	1054851.681643	1042884.32211321	1048750.28177078	1073240.27405755	1078073.66008858	1097544.91072441	1119285.24900971	1118498.91623289	1155513.95522059	1161505.16051668	1190560.46188613	1197743.94666362	1192794.50340129	1186670.08094779	1219088.44189238	1191376.08873543	1183205.08912484	1211193.77034015	1253938.44457032	1274768.5335294
Sample 41	960000	1161892.65014902	1032848.32780389	952182.309576804	876144.535626769	816297.775326018	751183.134898171	665840.254535646	596622.266909279	517168.469842753	431928.591524863	374588.136799759	308838.260834304	254555.335512619	183287.068088885	116463.398226357	53346.9262987306	9037.34075446666	824.542237300934	77.982387215223	7.35057769651342
Sample 42	960000	1218511.42194461	1217785.15669155	1226754.27761763	1223449.12030046	1246202.27752451	1250276.0537208	1249832.43286611	1261144.22569505	1321875.53973194	1331440.70221186	1370561.15133371	1391509.38077199	1441540.63450528	1477537.82567621	1487900.33977116	1506802.91372172	1562595.04778345	1600580.0046182	1655290.17115065	1749483.87084376
Sample 43	960000	1085033.36435368	1133613.47613077	1211145.45820447	1278874.39165369	1323359.57515249	1394182.21862261	1436453.71011439	1518357.15606911	1571870.65653604	1638789.52236097	1751005.22564851	1859299.41816515	1987313.24471895	2118373.59619764	2228365.76726709	2408971.0467311	2521650.84002998	2665355.73348912	2833185.51960084	3020268.9235284
Sample 44	960000	1030785.50482488	918764.882867614	853899.826168941	775710.559476915	736546.736151244	678187.202308308	637392.477634017	582619.111340367	525218.853500601	461560.938146493	399892.03492772	345813.027222561	293657.714924503	234535.068431688	177541.11993198	122198.67908098	66732.8077834852	25023.3082055758	5547.70371385025	1263.67809958215
Sample 45	960000	1158828.82434558	1118162.12617107	1135485.632319	1179265.67792311	1240161.26926312	1271952.69800317	1366042.89824818	1445619.78825381	1526220.20940298	1544426.83327174	1605456.47854417	1622402.87792851	1658499.89194234	1741858.66482799	1771789.76254848	1829782.02941685	1970678.76161894	1991119.85176966	2134081.60909331	2309225.6379411
Sample 46	960000	968371.375049753	918238.011734483	881979.932995365	808990.663666715	775154.978986623	738772.139655577	702957.151039013	676878.579268362	621985.727451874	606743.733330902	563053.168021901	516734.805019892	482508.262196796	436614.606390909	394379.65917983	340143.348680228	295503.433236627	265693.682877231	228634.720380019	195336.887915858
Sample 47	960000	1460765.61004891	1328564.64187187	1334372.2579393	1288007.95918584	1290130.11402992	1239773.15811001	1202431.92963721	1157047.90322756	1148715.35167315	1090895.96066241	1089204.71827379	1032198.45531122	1002221.53599696	950149.381011814	902741.525907565	857439.637380464	802982.223821187	796289.471423688	748498.293172187	712313.438208415
Sample 48	960000	1121552.60573083	1131362.00315162	1065219.30685829	1020079.02939671	981414.387748153	941361.823933762	932654.043488488	921141.074470653	858501.216509394	809745.50183748	757664.036025387	724959.348928367	683763.355385724	638634.170951103	585278.357405732	532803.067743016	507972.691719635	461644.7176927	417591.341931627	379194.754607306
Sample 49	960000	1132828.32391289	1143024.14689659	1142490.41144745	1165701.24189427	1186993.32189538	1195165.25744971	1233457.26698746	1274312.6567782	1313539.52596097	1373910.82848884	1348624.64899368	1398685.97191907	1428007.96712612	1514596.1438521	1542639.82303992	1545909.04661401	1589000.31220201	1590461.88442986	1688639.69013078	1748439.85062717
Sample 50	960000	1487912.37445235	1285066.81636367	1273404.77528012	1199535.99732667	1169174.6460869	1090604.45067297	1043100.30742294	936787.703843797	906149.490348925	877100.856751362	802159.523840943	726053.878313184	657967.432016374	608456.078673839	534189.453202609	489007.43229845	431198.873613774	376692.051753791	334441.421389145	277476.752698371
Sample 51	960000	1100852.84843489	1065985.9836776	1054061.08093145	1074802.65450789	1020613.62635742	990411.672857608	938035.87641926	912520.691215345	883495.630817304	851291.640246361	832109.617170359	814126.017275064	766392.961997123	744019.862889515	700512.735932119	686687.845257874	662296.268940194	646304.324218436	616823.584399494	594853.966090169
Sample 52	960000	1075558.94021447	1094745.05322004	1135465.7475449	1188134.11125973	1215036.12423892	1238082.75429101	1290865.51556348	1357547.89207516	1461996.21951934	1581831.4491299	1714026.34079602	1837679.12261927	1925169.06302711	2060434.33773944	2222483.97422119	2399590.1684296	2591842.65550013	2772565.54548661	3032041.01210082	3167502.97756998
Sample 53	960000	1159250.70853699	1163725.6560284	1231479.7522327	1276035.89905487	1355893.53993801	1446850.4821249	1494848.43394804	1539194.05756587	1565158.08254812	1649130.22945067	1690074.70999708	1741039.92842733	1829649.90441049	1953093.94508854	2080474.81086295	2173893.70346548	2231270.47142268	2307970.8611554	2493602.19767618	2585482.82387619
Sample 54	960000	1024734.81992172	992548.252072276	971736.579724541	994952.717842157	953238.406303257	934116.612406452	927837.766534479	933729.954249738	919076.329650314	923408.01321382	897235.55540987	856380.950092768	829587.990669907	813254.29964629	787171.194068124	802901.532760744	774221.862257234	780005.626012861	777331.749998715	745112.983297466
Sample 55	960000	1141954.71721204	1149395.65448178	1123388.6286944	1113533.77536688	1100717.29388137	1122862.93116333	1121827.89682282	1130022.91732602	1117927.44503476	1126124.32568005	1109996.29996796	1121470.16985123	1077283.15832504	1088846.74365166	1069793.73587652	1052761.44961636	1050394.99893929	1054817.28613376	1099003.98459974	1121906.78000476
Sample 56	960000	1005719.20627987	1000955.15006419	988642.60224527	995153.088712137	979598.14641605	992661.061764955	997811.374953313	1007619.12784023	993447.982034919	976051.630221224	970582.213039606	955230.777166706	953773.462538629	941662.807977016	935180.741485541	892536.692425854	863504.702933884	870557.453754853	902867.302224388	913011.60773746
Sample 57	960000	1603202.23881595	1612678.9730201	1615830.93482973	1627661.75952017	1598877.10509208	1550583.64687231	1581819.42278138	1609761.52200749	1604397.14418451	1542193.10675788	1521630.20751754	1529351.00891438	1518645.82572634	1553206.78382017	1547264.33658024	1550389.71123118	1509153.95395403	1503683.61628275	1506849.2292269	1561433.16389205
Sample 58	960000	1249629.37011822	1241011.44299707	1186985.54621175	1120493.40530897	1030250.09597565	972138.665550527	897710.506788669	856661.417440469	821060.388987284	764492.653583704	729108.77187657	651311.857011466	622165.949216717	563226.837516671	505886.345379857	433181.890552875	377662.424197618	317006.059296536	260630.990784758	198463.560823566
Sample 59	960000	1258264.32279881	1103940.56441416	1002981.70009319	926834.711380263	822851.742672575	722847.404029783	655946.902479855	561620.528231199	504224.997736992	419612.801793713	348944.760185647	260369.357694949	179272.35703345	105167.146664477	39024.4259713559	4601.92673048707	0	0	0	0
Sample 60	960000	1289545.8379836	1174873.10584923	1174073.25628813	1124469.18342778	1089249.22556148	1043987.23902084	991503.890676577	981499.466540292	976451.506164298	944694.339339222	924413.111763207	917014.407203607	890995.679150059	850730.571379353	844246.476940766	804744.738762878	779102.248090453	710977.49218074	686267.783481499	678840.170746774
Sample 61	960000	1016491.50185933	1038718.13164747	1034588.94615327	1042846.69624589	1075374.28041594	1071566.89420485	1070386.28328832	1080351.45954041	1134890.24086987	1147758.90141733	1172976.49731263	1185097.08074446	1201529.3008499	1250869.73225698	1273521.87755389	1307499.51008684	1309275.70227403	1348741.49738666	1428325.27634047	1492142.63995232
Sample 62	960000	1012813.30846409	937241.213431495	869288.205261985	796342.222436513	753121.383098508	686156.026647015	631593.627617274	559417.237204985	499118.716337094	434528.543244589	380949.142439182	316162.263540715	252781.512728298	202233.619001257	142674.683243472	88918.6427814551	33413.0891883557	7178.53019947313	692.295189786205	70.4005121051524
Sample 63	960000	979867.216046804	965515.131058228	960881.527530979	925059.695780155	885310.614502173	865445.183748971	832011.442533095	827139.967132959	794315.123007349	778787.202187162	739752.039699153	713175.411254702	689032.681865374	685561.752844244	656644.508249034	616077.14779397	571650.319707231	525826.403688104	498104.08686073	463704.345361251
Sample 64	960000	1028128.57813384	1075413.14475453	1082720.03044262	1093903.42339204	1151421.5917761	1203430.97239692	1234360.15893675	1284704.77728133	1359585.03336521	1387499.08657571	1401932.1094501	1446477.02307587	1431053.16982735	1491789.74674218	1531122.01745775	1597929.04358636	1684912.01139657	1757757.5391977	1833278.06012548	1896416.35362617
Sample 65	960000	954573.29263351	921854.160087595	889742.611147263	848626.518090366	826821.304701365	779564.800869632	753806.047957808	718070.78579637	678217.644775911	653655.842379309	621078.226201319	571735.456106026	516450.685321389	482147.366837881	447488.215365245	399569.902531664	354772.374957541	316019.474213692	272156.550138027	231713.054216882
Sample 66	960000	1135923.31277132	1136007.67006577	1157590.00474752	1203783.60999029	1208052.28331514	1249528.78523675	1267300.3530971	1284000.78243276	1340969.10629256	1379840.12931855	1416235.76004865	1511945.02165957	1526827.93625257	1599635.81121184	1658375.36647834	1740137.08003482	1870012.07687603	1928870.77238312	1990803.56679457	2140904.41739077
Sample 67	960000	1006546.90411882	939983.591076014	920992.03818315	865756.480684415	808434.172786017	768397.856370467	698272.284832139	652908.197084536	597661.154596624	553872.66392116	498052.556143579	448867.290217715	397068.214989658	340331.321904114	296916.33787671	242295.236083615	189076.920607309	147952.510466605	104269.207041451	61519.0666133096
Sample 68	960000	937601.169020835	898737.88000004	878480.018294536	834437.151838093	793286.311872887	763687.285026075	713104.216613255	667583.516321554	626370.574658999	590568.942676699	528499.436312108	480015.343041236	454524.734855243	407900.074888837	362890.30277369	328914.855886105	273326.631040166	233663.092381966	195027.183990788	150495.515148256
Sample 69	960000	1214442.74729827	1180381.12523738	1253084.24770563	1259839.19399037	1277046.6250429	1321151.43553431	1373292.04411646	1450077.2581353	1517085.97852149	1594773.46210728	1623101.48306925	1619083.73169135	1667309.89900775	1725936.24176045	1790438.06463106	1833190.83348073	1884613.98091198	2018769.81616336	2036377.30327019	2206371.10174168
Sample 70	960000	976784.332039283	968865.500131259	994529.473071472	985923.214422144	980501.03415019	976272.112482588	992354.462049385	974087.006600365	984665.54028675	971729.827113508	973064.17631915	958184.594992439	932248.447320842	952489.1536258	943340.950344912	959699.435727213	941962.557057497	964049.800351129	993081.759038466	1010053.03719649
Sample 71	960000	1126970.83222054	1073911.22441571	1061218.5423654	1068245.85866146	1113304.94187752	1123718.6119164	1137134.91112959	1115713.9209585	1115710.55614576	1115690.4944369	1120983.88858883	1114559.62820178	1118369.73663608	1160633.00564998	1161814.85157999	1168383.30684695	1152467.00141909	1132943.96936212	1128948.71783386	1128618.08438286
Sample 72	960000	1144894.78892516	1151581.95609161	1190109.6889116	1195580.56487064	1232923.05148305	1246347.79830895	1275785.10765499	1326870.25030429	1367435.31310342	1425958.39108143	1458115.21421885	1508519.81897179	1572144.43038647	1598798.22739444	1629431.36411125	1682620.33084557	1745866.50465504	1841377.89314363	1968125.86200757	2050875.7922314
Sample 73	960000	1163045.95644548	1040763.62121859	993165.54097725	942814.329335421	846387.356678705	790656.247774833	748563.378714075	695927.113759017	634930.574453369	591455.036374778	515945.585122681	453940.428186644	393330.858997707	324578.05918429	260291.653531345	199920.942274549	127411.818706905	75103.4029120214	24500.8429509978	1796.82213709597
Sample 74	960000	1317246.63233144	1334332.88969189	1335630.73802791	1336936.90746674	1360959.84018445	1346972.68954024	1357462.89589529	1332155.40022668	1295186.21764499	1298015.34041753	1331607.96149397	1338658.82880706	1378803.95151947	1352851.88692678	1392226.74024259	1414289.04987046	1457255.70093879	1500204.03507978	1554524.30558236	1590783.75217355
Sample 75	960000	1000481.70970192	958891.070754841	947569.068607857	981501.478542054	964782.827642147	978081.329626618	973934.116977763	957763.47370505	971905.016021376	950661.822697667	965056.005054458	931461.25290725	936023.067701239	919496.612343838	900558.447616477	887201.657160032	885079.154683533	869711.784497448	848022.594997331	827780.53524656
Sample 76	960000	1116166.92961173	1021843.3615017	998580.660600409	958054.932438664	949236.566687308	915162.984367746	875669.693635673	835424.096677815	809293.011607195	775075.810623758	748543.82784343	712674.35356056	683783.912057852	655484.596412667	626665.783376021	575041.556150895	544493.637316628	515946.841234637	470969.623431863	433462.368716064
Sample 77	960000	1148028.64316065	1093964.44922835	1071683.92051438	1054862.4797241	1037853.99298846	976526.864246335	966203.012751848	930985.835793025	888040.552682793	844528.218921638	826807.027946283	765305.596303758	717096.654345913	684659.8947333	642808.293104199	600795.529128813	541581.757570436	503195.984671465	447020.448799729	416776.614807094
Sample 78	960000	1134685.00735656	1178602.27976371	1161436.99179843	1149300.07376096	1134539.65440996	1170526.50892651	1172826.23209972	1178522.58523596	1199507.01089815	1206541.13077453	1207923.39426857	1179037.45096843	1168086.64881208	1147676.23113333	1134590.85090078	1152587.19462706	1174984.16631677	1181276.27139156	1158013.73905443	1200704.61453004
Sample 79	960000	1008704.65095358	1004484.30524085	989344.486788612	988194.912622272	964851.668825936	945230.658567607	974047.14770027	985678.508501626	1005825.81341022	1020695.79333919	1048141.14354112	1090026.99305243	1065567.20587286	1087409.20000912	1094992.01767353	1102448.32668705	1122490.97915094	1110922.02108567	1083459.80591174	1078327.76966963
Sample 80	960000	1063640.6509028	1106382.38960456	1140522.06421054	1158101.36261191	1210808.98541045	1269227.12543089	1282493.42852255	1370656.73338506	1438768.70781063	1535891.12213382	1561275.74111785	1670625.86632823	1768273.65107247	1919583.75571019	2034169.14017842	2188339.33204824	2268487.01053787	2363488.02961069	2560954.01266966	2678543.81997623
Sample 81	960000	1191172.94063162	1176095.12725639	1230945.68508867	1303438.96773852	1329916.59207185	1380759.19171183	1462687.40963476	1509272.77786669	1595218.81528156	1648764.58149654	1687444.75420734	1824006.70992702	1863625.34519237	1947181.335263	2127266.62555714	2203771.15486649	2351050.38106935	2532692.04972577	2709174.89142375	2877697.34463108
Sample 82	960000	1036852.19839229	1044992.96672382	1056189.26562347	1124032.50028628	1124674.42709789	1161846.71662363	1170964.15797402	1199194.34986006	1237617.92357006	1233188.14111961	1257868.99582568	1304926.17723801	1368317.15973658	1455584.14683922	1538166.02035383	1611376.61490265	1615445.44914913	1662337.27622279	1764830.4018875	1856995.37284894
Sample 83	960000	979565.338200307	908467.250909214	883057.385438202	860307.428412237	796719.448205179	754329.305148678	710216.630864824	668722.986481105	615328.558984494	577773.292050769	543659.167469327	497296.949534919	441985.530562748	388291.823190933	330262.289032232	270714.615075887	213140.688244124	167825.92803191	129229.551958624	83959.3718699449
Sample 84	960000	1036251.91499838	979535.857167202	912570.858160137	856809.414313079	817690.265243112	753346.23011787	686067.286454827	621982.934901476	555307.712755293	515629.819558919	457523.555332078	403256.0026736	354997.495747502	304667.977323425	242734.930312149	188310.575510498	137676.785526061	84730.1319404852	36668.7015023394	10585.9886161404
Sample 85	960000	1303628.33131208	1191637.02932688	1132588.82424291	1104717.44275795	1054520.90269324	1030403.56320645	967606.752845261	916928.897904085	849647.314766326	810820.667851957	779313.34454454	728365.756774151	664879.459220282	631458.500256036	568066.896358409	508461.317219987	467858.584657489	413547.752215973	366988.889046098	332303.00260709
Sample 86	960000	1202558.72517155	1144165.78240366	1170728.89354908	1173321.82067743	1168126.38836134	1170887.3924236	1178213.81667238	1175020.96649199	1211943.81614487	1208374.81544612	1185052.88055355	1177615.47807915	1215887.14109667	1189445.73478307	1228714.20360951	1269430.13886911	1223000.97192917	1226909.37457972	1211153.16913786	1235735.94033014
Sample 87	960000	1148681.33310873	1129983.98753213	1146046.51922703	1199294.17723538	1223790.91737492	1218273.91868887	1247871.8199478	1232473.77764832	1220882.37161858	1248855.78023545	1265991.30522109	1315217.69281991	1343083.36108305	1364905.17922703	1368858.40834857	1370771.81754032	1354584.852975	1360064.89390414	1374259.45062376	1408983.04870316
Sample 88	960000	956089.258611938	911552.233803277	890901.337356176	842996.364378282	802743.254762741	757344.30865375	710785.770764602	657099.117631654	603640.473114673	557270.252388542	510857.986335013	466607.884679498	415367.901337527	374723.535111433	325156.150491444	269131.55533067	222201.578910008	175518.421576991	130035.892412616	90410.9845268166
Sample 89	960000	1376798.3656351	1363028.04559349	1339881.48367279	1405457.08220989	1335931.67889047	1355122.34247238	1359950.96751261	1354549.40176007	1330319.98918727	1313103.80923549	1268191.47761594	1281313.97744319	1267670.82673493	1267666.39824379	1251595.09772592	1199816.90809423	1165469.32094441	1121104.39917647	1105029.76333315	1102046.61336337
Sample 90	960000	1145877.93400627	1112156.35054281	1094617.89090725	1116180.77061199	1137551.87363617	1155330.95047671	1127307.45913514	1140399.28841154	1145012.92878772	1172205.7288047	1188427.44929477	1192080.14782217	1214796.83452551	1201447.87576733	1250285.43347129	1255240.78686978	1259528.75439094	1249268.52664399	1297326.03855942	1301689.49420034
Sample 91	960000	1275487.13867207	1170261.98182856	1288294.18414848	1296649.00124569	1379678.94527288	1463768.27742302	1509667.19219829	1613589.66390372	1623057.69985453	1701339.04722095	1753944.8735739	1808353.91044691	1855860.65066853	1941299.88175892	1998864.08313406	2134105.2303841	2230780.74113099	2401326.74876483	2640000.48919678	2751103.94453292
Sample 92	960000	983995.873635395	929106.608978576	879779.528356044	816280.546747478	794650.82037179	730328.474746184	663856.824153322	587890.697843644	544183.543706438	502811.986742757	447739.642405682	384035.788861029	326753.7643125	268029.092716295	216621.103024636	167547.058661295	108402.265102566	60827.5448008894	16113.4491259577	1170.01838671364
Sample 93	960000	1259846.07080811	1200729.38204021	1230240.64240823	1215963.3580702	1185798.30665433	1204944.27612973	1213262.86771358	1185910.77637166	1181211.43733575	1179947.19359585	1160168.93762967	1131848.73890758	1121124.48287313	1165232.9064822	1101934.20472038	1157989.61274912	1126363.91976998	1125188.8080497	1074436.18784292	1030592.24236364
Sample 94	960000	1104039.5297115	1012668.98887749	998067.106167367	960051.459594777	924720.184167694	922457.307719205	902347.272927179	845955.236327235	782996.044712323	770301.388855108	720450.358568411	696063.466680539	655173.654432403	635181.665188119	593943.32205812	537346.537739542	491140.354815009	451193.549240392	419754.167236368	382361.053691286
Sample 95	960000	1218274.58766803	1224756.32971737	1157037.67538772	1097464.49342377	1017658.42130796	957051.585845118	928467.372312006	861567.50559761	812223.904749606	730577.486415719	657383.159482576	587352.930369948	520745.293620171	455050.826552683	381732.255813847	317225.693721445	255294.499950191	198042.046213443	132267.374086154	84881.3728053495
Sample 96	960000	1008266.57389366	1054550.72349184	1117639.13370934	1154502.79416833	1181257.38374297	1229743.20533066	1262304.10452595	1317689.42037913	1395759.35139849	1463599.36176726	1542120.31922301	1577222.96402229	1680232.42318481	1802807.54411663	1882639.44856795	2002428.82277575	2166374.3741087	2237884.47098422	2383614.06172525	2584145.85938936
Sample 97	960000	1166767.7327957	1163818.83721144	1168808.84822263	1211524.89073892	1210389.70910681	1251140.93578516	1251267.12935156	1308855.13118846	1316087.02721792	1356194.62113144	1415462.48210781	1422894.33100975	1458959.9702088	1507870.05045309	1543042.74025491	1589056.80341208	1658112.43870011	1751901.39480546	1832670.87176872	1862822.62089791
Sample 98	960000	1035570.53697122	1016921.11254983	1013505.13552796	969741.117248364	882119.694502818	860642.011006409	788456.108919885	754455.907830119	736586.355313405	697442.612791366	654637.101276217	614516.505680668	562557.108360175	520432.14236971	463106.223763267	403619.826174742	362659.673719071	317109.06681957	273061.632145654	238465.270079083
Sample 99	960000	1019724.83187758	1023596.54900558	1025957.41017157	1047896.59582035	1059778.85370659	1046144.62545403	1060780.74841088	1048966.97715718	1067086.84944202	1089153.76887524	1090921.26578945	1116330.00459536	1110635.68068577	1122225.07919164	1099742.5549951	1138057.28101634	1153684.01825155	1185941.24006062	1197274.38991808	1205234.27653315
Sample 100	960000	1322872.51377697	1295901.19060965	1342541.25141647	1335461.95980622	1316674.25455618	1329132.22423467	1369920.4177924	1390077.47319166	1425986.57585192	1433344.52342832	1452479.14811211	1505417.01102889	1510533.27557441	1504381.24684749	1587985.66616501	1621271.03359687	1694879.54823978	1671730.13101361	1747600.17656045	1757233.93758856
