# Supplementary material for: Erratum: BatTool: an R package with GUI for assessing the effect of white-nose syndrome and other take events on Myotis spp. of bats
Source: Source Code Biol Med. 2014 Dec 20;9:122. doi: 10.1186/s13029-014-0028-9 (PMC4289230; doi:10.1186/s13029-014-0028-9)
Supplement: Additional file 1 — This file contains the needed files to run the model as well as the package in both tar.gz format for Linux and OS X as well as the .zip _le for Windows. [file 13029_2014_28_MOESM1_ESM.zip › ESM/1181704568151516_add9.csv]

	Year 0	Year 1	Year 2	Year 3	Year 4	Year 5	Year 6	Year 7	Year 8	Year 9	Year 10	Year 11	Year 12	Year 13	Year 14	Year 15	Year 16	Year 17	Year 18	Year 19	Year 20
Sample 1	960000	984570.396336634	945354.971366507	946516.438272029	919930.209759997	893087.502422679	850490.830057545	831675.234592513	804852.333555217	760101.637026276	727022.610898669	687545.17315998	647497.518009375	599271.366513129	552781.971186216	483624.383881724	414893.232650972	357637.231924696	322675.761006977	273250.332358753	223328.054586158
Sample 2	960000	994057.295542343	942953.819095406	931566.392347003	937989.309149817	916245.840145613	947417.795465745	942994.63834003	947004.744826161	953893.813305678	936391.41516044	953084.6224183	926400.138943966	932800.726321493	910689.066426679	913564.736757277	900970.554660427	895966.652448526	897732.437022613	902386.119941939	886556.476185767
Sample 3	960000	995163.814654348	970574.512395599	957506.539728273	909343.928263195	894839.617858704	897633.969166538	905297.831883951	902012.675247372	898376.67870377	876843.288663447	878962.28594876	840663.262780112	811435.323298981	778949.969978599	748427.932027681	725065.427958454	708836.272897176	716976.127630941	682898.959544656	658537.081243454
Sample 4	960000	943127.99829179	887687.482470619	876974.643116027	808794.595753854	736223.713658373	671927.659322242	603378.179055104	548058.263145724	464854.310634804	381081.184122778	307209.043696028	230978.266101708	147568.715445191	63081.4763377457	0	0	0	0	0	0
Sample 5	960000	963051.979986014	959659.970693286	940271.992262645	919723.646030168	862957.054292876	837170.081118898	780722.998920364	752859.640208609	734728.904823711	687008.090571807	650058.132849408	603307.733059801	574694.633862296	545896.819389984	498351.705765247	447760.392261587	386335.954677208	347023.562084447	296373.363808109	239849.459534663
Sample 6	960000	1214969.78432901	1174212.79754791	1166868.36965544	1201563.68149893	1196586.49732582	1172850.04556649	1195825.03375071	1165856.10346139	1190884.77734956	1205740.58347379	1230082.00305106	1238464.12191535	1222487.44158024	1217004.30505164	1222175.93486452	1204473.61653221	1193325.79030653	1197442.84429051	1199268.7542406	1203989.76522751
Sample 7	960000	957865.002236461	958643.224774077	913385.00939942	884364.594967819	863553.879444402	825519.58910914	785561.285032186	724297.160794269	690049.173392483	657805.866736035	600587.46621358	540672.235194122	487915.242128046	422276.839210558	360223.219545597	291894.221125226	219209.275450503	152972.645863494	87748.053437157	19291.4510112703
Sample 8	960000	1067632.69373512	1074279.80623292	1068967.06904255	1077593.99019938	1086637.98331955	1043743.56619705	1042709.7688758	1026668.50968564	1033787.08871777	1027380.39791092	1007261.62624515	985562.362738567	961762.404350319	974695.51754198	962553.210321644	958411.262526585	910024.688375641	871769.71343478	866051.083076574	862639.477455453
Sample 9	960000	1204361.7007116	1033367.22972813	962965.881331093	865217.419119802	792722.552037707	689274.143322092	600400.404967293	503155.703194705	417226.450434271	332367.990105027	253119.880329821	158385.254873249	71603.674052072	0	0	0	0	0	0	0
Sample 10	960000	1020375.99371949	996287.388777667	1001392.89985743	999229.595109156	1009271.94861315	1016161.92456217	1031113.60690342	1033704.36680324	1026523.72551186	1039866.59397722	1033963.49437859	1005411.72026886	1026037.05510949	1002845.03376997	995278.662114275	992033.65954994	1013046.24996131	1025273.48544152	1016491.89781293	1038800.83111607
Sample 11	960000	1122080.69623731	1033249.00317973	1029074.23576925	996034.002222107	942932.52566477	860711.731247955	805508.673426561	746441.734303644	665180.012807324	603182.383295353	526627.493005516	460332.571766781	380814.098835434	299893.355996715	229057.230651698	143041.950635618	51905.1539120568	0	0	0
Sample 12	960000	1015895.1200499	956606.394355214	851559.033701701	734089.595805207	598676.277885612	484080.580167209	378596.157305588	274645.773793433	176554.020282787	70382.9638654237	0	0	0	0	0	0	0	0	0	0
Sample 13	960000	954529.952626876	909202.364534521	889379.157243731	860175.385262015	830570.612951164	794200.354735193	755266.662511348	715239.946028009	679331.2079233	635072.491715159	584555.112282448	548245.494277738	491267.141990617	416305.557205599	347769.567885524	272717.420619555	198573.312116541	126087.604703428	55307.1211111931	2265.62828421147
Sample 14	960000	913086.03743802	832976.004317855	753443.211677682	657119.023533529	573399.821045091	480012.868623946	406519.653435578	316886.360211103	231973.084865217	154554.703059022	74956.6166200328	16609.8341509471	0	0	0	0	0	0	0	0
Sample 15	960000	908447.871863372	801259.451741158	698326.829474764	593763.383546607	484583.06575496	377602.571113429	269879.429138508	174191.361510896	79695.3903114827	0	0	0	0	0	0	0	0	0	0	0
Sample 16	960000	1066611.71102291	1014519.86662077	1004294.17164093	1013670.20424245	1004199.42208909	973652.804265473	960168.07197456	951275.582312791	946004.188479156	927502.241502958	892071.119589723	884093.709720354	840675.21427525	833804.83398576	791295.904163935	794274.533273183	756346.986821333	758203.970806896	712345.537528708	685917.453137346
Sample 17	960000	1073662.03842378	1053131.72746015	1063339.74052898	1033789.41331715	1019338.25325053	980143.175372219	974910.812945015	933916.065657798	913500.151292025	887813.141219487	906303.097512339	918861.473588559	896912.006734009	908745.664048539	910609.869670186	916189.930294789	892061.214158377	884416.394515719	882877.182839758	886622.21840514
Sample 18	960000	934446.682937843	826032.940093455	736364.431747401	631340.240973794	532498.829128312	441466.51803151	336360.542942348	249239.820148549	156742.985143189	64484.9093218703	0	0	0	0	0	0	0	0	0	0
Sample 19	960000	953422.313771297	804670.329659776	723156.886723534	652475.122514149	562150.487373148	457076.047341552	366683.814406206	283674.581868899	184089.269366072	101127.834823685	21281.5394878771	0	0	0	0	0	0	0	0	0
Sample 20	960000	850987.817556433	758133.356881336	660019.639159786	550665.265405979	451330.496184541	360658.170636879	267814.112312354	186103.931211574	97945.1581525685	24289.2878594859	0	0	0	0	0	0	0	0	0	0
Sample 21	960000	1093494.80237234	1099486.4370025	1103209.01542201	1062235.80419773	1119829.74855003	1092549.77262946	1147306.25175173	1072241.11613085	1055520.34703741	1051846.50597446	1032409.53803122	974532.313683504	971881.950413701	987227.527936368	963416.656846171	939295.457517717	903516.040012395	890142.791785971	886874.277253487	848372.23468216
Sample 22	960000	1135774.35195258	1010225.620037	919729.259085065	828933.182456635	727420.526783451	618208.524457258	530041.5270717	419124.097713125	309869.374874965	218725.155026352	121804.105186596	28086.6994856842	0	0	0	0	0	0	0	0
Sample 23	960000	945002.538170054	888465.944504243	819417.591013807	737859.638968457	698623.392427408	591793.077361279	511099.903319761	449738.178233734	374666.580354574	294647.935086365	225408.40294533	142860.573147625	67348.7493960631	8404.97413580879	0	0	0	0	0	0
Sample 24	960000	1092463.99640737	998719.946639561	954398.900417754	873586.195349359	800592.998819995	734485.684555547	638763.835084317	573894.073046747	488360.065039459	403049.38851476	336554.86383952	260374.598468001	189885.195143434	101438.558079999	10902.3482484761	0	0	0	0	0
Sample 25	960000	1226124.70330428	1109563.79620851	1076843.03347974	1002744.22976705	959103.462261841	879741.339633832	830115.120448645	749402.659044601	711788.605159951	628462.645742854	566215.930149775	504481.10356956	428233.783271796	361932.138482442	286812.169559225	209158.496126626	124063.321557897	53184.5029653579	0	0
Sample 26	960000	1090155.67117213	1040022.91014258	1022643.74396293	1008232.0448753	989310.360388194	939607.544248413	933980.493033386	909061.791719196	883607.850285185	849186.652314828	793961.407486341	767147.016496782	741953.904205703	706809.484130534	676901.122145402	639672.95265783	581699.812373184	541755.129409652	510350.300129791	466668.606189452
Sample 27	960000	1041367.63161923	973212.4966557	967326.79947612	922301.645923135	856802.333504551	850172.662713153	803815.529758548	745428.673400148	686862.029950758	633338.7961038	559957.678899295	498025.949115708	448612.255646357	358818.450416618	292399.09425095	213041.692378878	129356.540253947	61680.5366383424	1847.29975570302	0
Sample 28	960000	906610.863475983	823207.163607924	739407.796545567	668353.151243564	590554.235311507	517466.234724421	450885.585353543	387143.30341645	307880.309560354	223686.511411937	145711.848640809	63327.8425433822	0	0	0	0	0	0	0	0
Sample 29	960000	934564.648943813	889897.272040353	854799.958784746	809974.474326216	750068.795939696	694063.285720973	645015.180693764	587414.259348276	542527.27669511	470642.614793072	387561.64705379	317032.767492312	242245.022692518	170239.619831556	91378.0429676473	23433.4068011146	0	0	0	0
Sample 30	960000	910653.972038097	796026.076777804	725845.792434252	656337.542431471	569690.472833115	481825.223050586	388331.113227793	314009.706400352	226031.029733737	139485.039780804	58263.5982415431	0	0	0	0	0	0	0	0	0
Sample 31	960000	1063207.17872274	1015276.40421486	1023521.9417276	967371.528291119	927500.42986005	896413.256701911	858766.23768118	823280.092315085	783126.332482782	740068.208635976	681977.110521349	644869.443335886	571347.850478249	503245.269653379	434366.17288068	361695.598338672	283739.350838158	214509.062406226	151999.174655493	81100.9821454015
Sample 32	960000	886649.80251199	777643.544818329	666799.947560727	581247.59413243	465561.029904852	383480.948406492	292131.609050662	190879.373838158	99946.4687745288	18609.605812184	0	0	0	0	0	0	0	0	0	0
Sample 33	960000	945431.4445007	850600.11336948	761279.364830199	696319.110745641	598310.161238271	527992.003417015	440569.761635382	344425.492095892	265182.993597385	179083.414264452	94361.6312352878	17455.5227277002	0	0	0	0	0	0	0	0
Sample 34	960000	1300850.33737419	1271574.76203542	1267962.18424542	1310291.9863019	1369072.73019734	1371345.65747373	1396895.78915918	1460236.91674176	1505369.81978393	1516399.86006902	1583634.7763222	1627703.60604201	1707923.62141651	1791645.28225773	1835743.60278689	1931679.1374588	2031563.09107378	2143561.44076577	2217336.84913151	2300494.50820452
Sample 35	960000	954520.733309888	836737.423673521	756202.739736099	671751.595325421	571305.403488747	464980.748548798	362047.996473949	266792.491836356	176045.716661738	80903.3351535639	0	0	0	0	0	0	0	0	0	0
Sample 36	960000	1061009.42833256	1015744.30254541	1051351.68626142	1014245.69284542	1009167.3322509	978798.591609111	998595.965677035	980759.531792498	965819.621523296	956995.590066823	966966.533490866	947474.912588267	959569.918132622	962947.483724189	972534.813925263	948745.598602192	940879.789242046	941724.797069681	952340.753021137	957997.817158532
Sample 37	960000	1013258.14556127	990809.724107479	976669.87755548	998655.788406821	1014105.21514781	1010685.92745433	1015413.47067605	1034483.76179195	1015296.22663088	1030753.52483538	1023283.4058775	1001999.47394024	988781.914929163	1011249.92760121	1004187.64406184	1021139.88808216	1022278.3415773	1027073.50140678	1050617.2878987	1077982.5389977
Sample 38	960000	975217.62777798	924073.131771775	827223.024001821	765043.28443462	688701.325404471	621641.998321489	549204.078405658	466148.947477288	385869.094321635	296358.873050455	215734.13740776	124250.8553821	40384.1289897035	0	0	0	0	0	0	0
Sample 39	960000	1130414.0116504	1060649.1129597	1017437.06322625	931215.134135854	869730.354930311	817650.315716127	769705.062182912	705661.749656192	609242.961687989	539068.377448053	460821.30999893	380961.25376368	294315.564544363	209356.265275219	125482.848888528	34650.4505725891	0	0	0	0
Sample 40	960000	794302.363806167	704968.281002089	606231.499248855	517757.362792007	435675.661856215	340059.177146751	252679.008962767	172443.435667415	101734.883167076	38856.9476845186	0	0	0	0	0	0	0	0	0	0
Sample 41	960000	1252215.95804202	1149511.45763439	1055160.40658278	931900.867211936	813246.229288793	687880.063046575	596631.438374256	485404.046295406	380312.737189566	279122.675111625	179502.053507532	71255.508587886	0	0	0	0	0	0	0	0
Sample 42	960000	1140541.00774902	1070303.2535828	1056120.9425662	1040719.57029094	1012035.64476052	962030.166163883	952168.038255071	930915.183147414	886847.040797182	839588.819331156	801116.306092264	714386.860174434	677702.764238432	626202.407637774	563892.994749194	512360.141269292	447780.285790797	398387.635947639	327825.356209573	277589.529337373
Sample 43	960000	881480.448277447	777529.338618985	685865.508233899	584709.819976427	492375.02702769	384820.629665852	285405.291172005	188172.824963979	94404.1705559277	11665.8662114669	0	0	0	0	0	0	0	0	0	0
Sample 44	960000	1019979.10756068	918981.712375973	886823.00638767	828694.014110918	769611.140497157	709761.555229777	647174.504692061	566600.493207167	478597.343204942	406608.3228021	333702.237842732	259382.927758848	180465.779958908	99334.6909918613	18314.523942649	0	0	0	0	0
Sample 45	960000	1006708.25220828	955503.85287928	867775.651759042	789547.836939737	715027.349741275	633202.846152278	578061.972011957	481705.943185909	402467.687795336	313458.390554914	227770.085340847	139649.142834476	46543.2651128497	0	0	0	0	0	0	0
Sample 46	960000	928116.174133444	918408.907563827	853289.174379328	846983.094531615	833413.829630976	814207.825910675	755817.397222936	711006.537520014	657556.359382572	602941.506072788	535618.893346694	504786.391447922	444275.715639723	387742.331522795	317266.187882234	241327.840956942	160204.287898262	95615.0611766915	32507.6345537704	0
Sample 47	960000	922783.601874988	836004.480354687	746902.252708742	653351.122271815	569545.038943156	466843.656341801	382380.774262304	285621.136119617	194453.029672161	104973.68203458	17728.8251551026	0	0	0	0	0	0	0	0	0
Sample 48	960000	1232915.48601097	1236799.98247363	1253379.16032905	1224732.17855552	1237983.57142484	1223959.409549	1222380.99939159	1171620.6006636	1129387.78848053	1115676.47685188	1099062.66657547	1096855.91487176	1001364.30530123	979670.821032031	948530.355432644	954498.661693836	902104.496441456	887033.18409651	864859.159351047	813522.057073505
Sample 49	960000	962497.850020851	938481.650943322	915716.196604293	914057.944077798	857072.765046831	838250.576601879	817281.220392315	777810.556598114	740886.573299659	702474.792664016	664246.230993115	632517.055659147	618786.008865555	580409.340914408	529534.532626995	497587.452699893	437909.127429905	395912.562277996	349688.901216892	294963.382032119
Sample 50	960000	1100942.6681448	1071183.60422319	1086584.68362085	1077983.12069721	1052325.98974711	1022221.99869569	1015635.18273559	1015077.21123675	1003990.6066837	990504.134504489	998850.399370438	995854.86500612	958149.525240977	938733.623093111	919503.34194258	927112.565053307	926803.581493116	928672.485561483	929315.611186102	957456.989585754
Sample 51	960000	1070300.87159183	995213.714618088	888919.271755647	796822.789308312	700269.193219604	613301.926334878	508499.326702291	412309.133933406	310500.704830454	215625.125361368	122698.945459262	22045.6038035093	0	0	0	0	0	0	0	0
Sample 52	960000	1053767.72803198	944920.039165214	873873.005373146	797320.822273643	670967.961136936	580030.448302067	482097.900713343	386402.110171831	312959.62290498	220259.471023784	127137.46201285	41702.6591504248	0	0	0	0	0	0	0	0
Sample 53	960000	1078674.90805257	917902.46378649	814306.950628687	702706.70484561	605071.684612931	488750.670875656	383845.804880359	288401.072808379	186200.784517886	85059.1352260322	0	0	0	0	0	0	0	0	0	0
Sample 54	960000	994633.651317486	929918.406710727	867111.704972509	803594.841873678	741289.161994954	677983.527954627	606558.646441558	539224.616371662	469600.261708221	385824.628075455	316849.718742682	233446.118929944	160261.027558637	78392.366112456	10282.5924397679	0	0	0	0	0
Sample 55	960000	1108175.6647864	1047145.06793206	988622.38731091	990646.305862801	941342.370264852	885522.886647292	826141.219419827	740215.746272681	676102.4327244	602937.966319282	534090.719206561	465770.66288142	396920.488766208	298659.772709885	203921.357867003	124258.486209452	36800.2314360067	0	0	0
Sample 56	960000	1071094.99857674	966276.69703487	874210.926606356	806585.561605043	694538.312975027	590585.772066157	494915.399470819	405312.135633547	321419.962226177	229291.826184201	140415.156913364	48222.715136985	0	0	0	0	0	0	0	0
Sample 57	960000	1174009.07665748	1126951.5172025	1136264.73402019	1117959.51682179	1093095.56378948	1117418.47862986	1120227.03800118	1109943.40938055	1109222.58643077	1088899.47655455	1078801.84981972	1084126.02623358	1058725.41047269	1014115.56259877	1021454.34082971	996574.832698716	1020904.9834441	1002351.79859177	991448.133634091	1024178.68588859
Sample 58	960000	1128860.89300415	1089258.17014888	1072776.47879263	1073190.73314216	1025655.63707093	1001139.07107867	981724.893523838	949334.027756303	904869.855152417	873229.392584684	811171.479216275	768850.37692204	716987.885958825	680304.240237705	633605.658743575	582570.919188485	531216.170958645	491369.579641261	443187.615425382	404283.25438901
Sample 59	960000	1123372.51926588	1008997.84758384	944503.666906369	868925.627832037	812511.871645992	758362.744090247	687204.402650465	619965.107336309	561637.314960206	483400.836051294	406861.378026487	332426.349476177	251327.640562723	165230.548510549	75612.9705731428	0	0	0	0	0
Sample 60	960000	1061460.32520824	1015195.58796087	998773.080250685	969569.212720915	915634.446177931	897675.118096807	833993.961119791	805274.518285851	752735.625016948	710274.605730855	660194.754527184	636576.149405238	578609.984260275	509760.45973643	451651.796075519	385381.184866203	323231.252332409	272263.105837415	203291.616737628	138904.417412367
Sample 61	960000	856947.393474129	764828.553652096	662139.935902964	551108.989342991	459206.974413219	366359.155646359	271150.539801966	185008.06634437	99003.85548731	33553.8864460659	0	0	0	0	0	0	0	0	0	0
Sample 62	960000	1191915.33159179	1037565.25409863	938479.738522423	833250.079164133	777050.748181831	679873.667756904	610968.664764348	528516.138216732	436654.982339785	341093.764083748	251085.428209409	151548.969308865	62776.4225002927	0	0	0	0	0	0	0
Sample 63	960000	916704.522891249	821180.108181383	761151.101894368	660262.692656397	558421.94856069	473160.998477444	374232.05374431	298338.823230232	211504.768622334	115148.741566722	26546.4836927676	0	0	0	0	0	0	0	0	0
Sample 64	960000	1241279.51864376	1163754.24064238	1162428.44805545	1142749.99273272	1141526.72980684	1145406.30567133	1138605.70588207	1074811.84567217	1077418.71003288	1040243.37498083	1095096.35645258	1046485.99754794	988011.735413808	993659.357561476	1006155.79572306	989466.394692236	982082.067406116	958830.049580555	929987.779410655	904804.660232723
Sample 65	960000	1160884.19657465	1062040.7634416	1070082.78751079	1027629.46675716	1043521.59221501	1014253.98836193	1000285.7096526	1001467.40193636	980083.463095282	944192.457451123	922180.033605725	892013.311431081	858183.066664683	829890.683649938	814712.212765142	800190.693414694	743854.498319953	698553.552043557	682438.906449413	659557.820238574
Sample 66	960000	946329.656268213	934340.723836082	908322.570580657	877467.377500072	844745.800284003	808260.09808343	799894.9541402	766226.511283765	751069.330355085	713576.853071008	692291.055914178	666853.204845399	631959.079532605	586904.261400056	528445.62491255	466775.604202301	413540.45813015	384611.240074698	342159.992989468	293088.379303652
Sample 67	960000	1123857.4062058	1121968.40251407	1085265.3187309	1089483.45040266	1065626.7969438	1067927.28779921	1036926.05596961	1016971.58179726	976139.823282924	947850.768458573	907079.341821403	876153.437827859	835191.809356527	810556.945372386	785657.454572573	719441.448569226	666513.058498002	630356.44357141	589308.797343964	549129.851566104
Sample 68	960000	1195895.00084744	973655.71391221	863282.407399714	754251.729126166	653706.742064594	556557.499947346	452704.908773752	344907.063826834	248978.371378487	154137.089064418	57982.7739061138	0	0	0	0	0	0	0	0	0
Sample 69	960000	987960.721690212	919003.54253603	841678.363107746	797856.574415443	748120.951445955	672088.445841024	601079.998952233	537166.267232808	463974.960276417	396412.055476815	326542.555349629	251318.255461386	165673.834693852	88030.7090532868	6209.85595061447	0	0	0	0	0
Sample 70	960000	908643.718917208	849010.005982852	774165.484054788	694121.604416154	619568.691986056	550971.314575207	472532.059707565	382588.77139483	293161.763969587	207624.361106259	113893.122831515	22937.8515528649	0	0	0	0	0	0	0	0
Sample 71	960000	1024347.52384085	960046.517395404	891896.78683688	869883.579002797	802846.865763016	764468.419280758	707554.290741769	647143.894561443	598417.942180179	534745.338478915	505008.194575856	433044.145570827	373250.70579117	306649.950330838	227591.87609743	162270.992524449	86565.8478184664	30238.4450753068	0	0
Sample 72	960000	984634.355807213	926414.418551116	884717.00069884	837900.150304303	765295.306477446	726180.108362078	672077.580165482	616211.956815586	535699.959777458	469685.511280021	401063.547398178	328809.893091265	267203.062559921	198586.437350167	123590.079904485	48881.1393354637	0	0	0	0
Sample 73	960000	1007303.49790835	950904.074641352	849589.432356523	804999.766945294	736223.742636949	686736.546545206	604244.821448666	522130.029049365	444752.27143709	371087.87436449	300699.156279196	209550.541069989	122813.140825529	35975.435971809	0	0	0	0	0	0
Sample 74	960000	939832.435939086	892094.819649725	858103.988411029	855674.557598149	843535.062036603	791188.336992638	767773.435367608	717628.577763809	671018.405586814	632721.082846855	577660.596512172	508914.876150945	444172.477416625	389274.46795281	329658.629424544	263578.349776821	203118.9881081	135306.485244951	68544.0809199986	15064.1585588907
Sample 75	960000	1510631.82068906	1202137.10727364	1136342.39891296	1015928.77165746	937591.505861955	821761.628920493	714509.620667629	602374.276922273	482481.048481461	375024.609164375	264395.997127195	151446.832176059	46093.0078860473	0	0	0	0	0	0	0
Sample 76	960000	1031013.40919236	908499.828300113	788093.726644943	684646.304103709	584785.607207396	486399.243133007	391307.192651449	284343.474393355	192334.554723977	98363.3438765682	8744.8417377015	0	0	0	0	0	0	0	0	0
Sample 77	960000	1056117.76271971	933355.068973047	842951.267807778	751019.625619856	666075.505694233	570532.529979623	486902.131900554	394377.006755283	302760.367104743	213726.64657511	124902.540646927	35363.259248078	0	0	0	0	0	0	0	0
Sample 78	960000	896197.21131762	877848.27622081	819445.640008684	763450.116839593	681110.812611059	610402.950675371	537642.506406148	471131.478964962	377421.414082479	296889.546932009	216722.156870275	134513.290327674	50601.5308988125	0	0	0	0	0	0	0
Sample 79	960000	961548.614668877	893909.074913991	850934.873771377	785129.959980682	712063.561504299	642143.592669128	576638.474253977	486643.62732451	398449.236356108	318717.316819523	255694.64854786	175348.967683854	90094.5769521126	16094.5686995292	0	0	0	0	0	0
Sample 80	960000	1046946.80998616	1065293.61378165	1038490.86047308	1062494.67573525	1034623.48227457	1048014.17262658	1050109.15499659	1066036.29506237	1005712.34441657	983404.068970541	984538.680790543	959473.651584416	949961.748251642	980314.754795697	942199.616801719	919681.060909891	903870.369716694	924224.251011027	915376.781576871	900462.647008053
Sample 81	960000	997482.101935131	985780.063341385	959278.588449447	938126.862389804	876460.917929488	871062.741109335	830389.434640094	780773.637651874	759503.04121638	710605.495180911	675690.936296604	667557.133487826	622280.523709798	586718.947633536	538363.694635022	491227.501065345	414319.392775664	370761.294998005	337434.904636188	288576.421116404
Sample 82	960000	854955.902672439	778209.468137964	687575.801375564	613230.471546237	542117.826444569	438594.155665438	347611.16400425	261050.44867472	169302.121007192	84788.7042476275	21266.2851525583	0	0	0	0	0	0	0	0	0
Sample 83	960000	1224798.83008069	1181950.63674012	1227320.96495215	1236620.04621851	1215709.11052117	1157578.41696617	1199073.26624641	1232628.17271588	1258031.39951592	1240453.08467505	1245184.20488786	1270500.4846462	1315579.53401028	1320644.20685377	1324678.61150554	1359303.73997203	1356139.58465622	1393074.81579602	1389140.17043646	1426963.5422786
Sample 84	960000	924282.89373763	866151.840002024	780266.624024327	723102.244582303	654054.729485902	605979.551594657	532777.464691535	463460.660793153	386857.295888045	321013.386674939	249578.537115394	171812.067503481	91400.3343498002	29512.0434466625	0	0	0	0	0	0
Sample 85	960000	1116628.35089748	1094896.26137938	1100307.81964988	1123595.3344771	1125651.52302956	1130565.47527764	1153280.25175679	1162585.77831533	1121666.46992629	1164612.44338811	1199776.17631916	1147634.60954843	1163035.16580294	1158274.2742617	1141504.18145413	1083471.36719566	1064078.63041979	1081552.09367648	1060085.54121269	1045859.1172091
Sample 86	960000	911380.940199706	781842.589405391	662516.060712593	549950.024611791	440029.703963883	336692.418717335	248453.051631256	155588.652756506	68999.1763668729	0	0	0	0	0	0	0	0	0	0	0
Sample 87	960000	1062854.40586164	945547.783502596	885435.266404787	802374.357970327	737090.609933277	661044.994522733	580299.221738599	496917.219642111	404598.581281913	324362.471705353	234197.90558754	150126.107060656	67724.6784305218	0	0	0	0	0	0	0
Sample 88	960000	971337.525240351	887860.851753423	782258.751772136	704784.633287502	651747.310008386	558819.066763545	473337.501945696	385370.513874811	309890.870659095	236334.291633951	152305.366773936	70948.1748304952	3056.35782270744	0	0	0	0	0	0	0
Sample 89	960000	878415.39763252	816049.584801858	754044.354990351	680337.030424344	602314.787325454	523747.134157069	450114.832454525	365117.298599854	290887.753898013	209755.626099787	126554.578632602	50343.5600578369	0	0	0	0	0	0	0	0
Sample 90	960000	1226066.99253515	1174512.05251462	1201234.45596777	1194215.4221441	1194176.34137249	1232592.36328852	1254167.67814635	1260021.50613608	1236513.52890091	1234438.45193943	1272485.54656582	1252350.08228758	1264379.48725552	1219942.06050301	1193955.73136536	1185119.10298601	1172668.26759831	1177658.88546947	1195621.94598693	1172601.85086723
Sample 91	960000	846038.676527448	747553.126040169	642264.007279356	552403.618940131	462946.242663086	361446.272104762	270217.927327831	182209.567735199	91596.4907635717	25144.0772989682	0	0	0	0	0	0	0	0	0	0
Sample 92	960000	943898.036678463	917265.177365693	909413.922133127	880644.07751258	823159.302296302	782464.187696105	719199.639041467	681315.208893893	663986.134838346	627058.171922665	573642.210405514	542367.801876846	497676.349343623	435983.468566851	380096.243137865	311113.536240166	244816.332091426	189093.336509497	124381.56622419	63852.8879751247
Sample 93	960000	889437.685779306	803083.082530256	728028.822800186	675483.362207522	575874.56033354	475806.58391824	392187.633617013	309814.001332754	221043.210289754	137807.269918814	50296.7586819717	0	0	0	0	0	0	0	0	0
Sample 94	960000	899424.220980007	810748.27385736	720962.639973934	617613.837345966	532309.42541574	442205.84080753	349200.556440592	263847.918014851	181440.529031067	93637.7094598739	22227.267633875	0	0	0	0	0	0	0	0	0
Sample 95	960000	996011.269790596	987720.608624144	978864.092628172	946615.174911989	920252.718908847	892637.056737907	874364.43901359	822836.235314978	810061.934918635	800499.286382917	760088.056697224	715269.049744255	658621.436919186	611373.937294731	562615.820571409	501101.518157558	443102.135754357	402691.218982772	346913.96365101	304992.640173718
Sample 96	960000	1511955.39308663	1556242.71610073	1572597.0532426	1597274.70946566	1626909.30419351	1702050.35791278	1688918.08405404	1763143.75060788	1751860.7129939	1852391.08096671	1861625.24049689	1867410.85346072	1919403.54491696	1887260.68356756	1936662.10520891	1980553.84649164	2023708.60547447	2142952.16424349	2269118.51403095	2419098.04732287
Sample 97	960000	1004276.50782848	887007.252201853	803548.594720703	696240.51112954	593632.021231703	491260.086214817	400904.344398909	305722.947664473	203825.408044551	109085.278651911	14936.4385454535	0	0	0	0	0	0	0	0	0
Sample 98	960000	944674.246766708	919075.720647945	846706.243919325	812879.8268596	763706.945979953	712926.469916461	653571.203647726	603541.650487204	543214.715416349	484086.644662545	404921.833079988	343955.120213832	272412.703710334	195863.252645076	116465.304950675	46477.405217261	0	0	0	0
Sample 99	960000	988784.162377603	946463.663330551	912540.852008368	891747.4745991	813636.113384529	766527.540330522	689135.88410387	602514.85140441	546691.156762584	476121.320594214	411104.503691358	347504.813180762	273982.926904025	190210.05217612	108606.824377146	27157.9676047406	0	0	0	0
Sample 100	960000	887764.10394671	774694.83776446	683410.079062577	617638.908031025	541805.006620582	448798.080656724	370683.189839413	276810.675168802	196220.725947812	117380.000063946	42196.3801408262	0	0	0	0	0	0	0	0	0
